# Supplementary material for: Characteristics of drug resistance mutations in ART-experienced HIV-1 patients with low-level viremia in Zhengzhou City, China
Source: Sci Rep. 2024 May 9;14:10620. doi: 10.1038/s41598-024-60965-z (PMC11082154; doi:10.1038/s41598-024-60965-z)
Supplement: Supplementary file 1 — Supplementary Information. [file 41598_2024_60965_MOESM1_ESM.txt]

>HIVLLVHN1 [organism=Human immunodeficiency virus type 1] partial pol gene
CACTCTTTGGCAACGACCCCTTGTCACAATAAAGATAGGGGGGCAATTAAAGGAAGCTCTATTAGATACAGGAGCAGATGATACAGTATTAGAAGACATGAATTTGCCAGGAAGATGGAAACCAAAAATGATAGGGGGAATTGGAGGTTTTATCAAAGTAAAACAGTATGATCAAATATCCATAGAAATCTGTGGGCACAAGGTGGTAGGTACAGTGTTAATAGGACCTACACCTGTCAACATAATTGGAAGAAATCTGTTGACTCAGCTTGGTTGCACTTTAAATTTTCCTATTAGTCCTATTGAAACTGTACCAGTAAAATTAAAGCCAGGAATGGATGGCCCAAAGGTTAAACAATGGCCATTGACAGAAGAAAAAATAAAAGCATTGGTAGAAATTTGTACAGAAATGGAAAAGGAAGGGAAAATTTCAAAAATCGGGCCTGAAAATCCATACAATACTCCAGTATTTGCCATAAAGAAAAAAGACAGTACTAAATGGAGAAAACTGGTAGACTTTAGGGAACTTAATAAAAGAACTCAAGACTTCTGGGAAGTTCAATTAGGAATACCGCATCCCGCAGGGTTAAAAAAGAAAAAGTCTGTAACAGTCCTGGATGTGGGTGATGCATATTTCTCAGTCCCTTTAGATAAAGACTTCAGGAAGTATACTGCATTTACCATACCTAGTGTAAACAATGAAACACCAGGGATCAGATATCAGTACAATGTGCTTCCGCAGGGATGGAAAGGATCACCAGCAATATTCCAGTGTAGCATGACAAAAATTCTAGATCCTTTTAGAAAAGAAAATCCAGACATAGTTATATATCAATACATGGATGATTTGTATGTAGGATCGGATTTAGAAATAGGGCAGCATAGAGCAAAAATAGAGGAACTGAGACAACATCTGTTAAGGTGGGGATTTACCACGCCAGATAAAAAACATCAGAAAGAACCTCCATTCCTTTGGATGGGTTATGAACTCCATCCTGATAAATGGACAGTACAGCCTATAGTGCTGCCAGAAAAGGACAGCTGGACTGTCAATGATATACAAAAGTTAGTGGGAAAGTTGAATTGGGCAAGTCAGATTTATGCAGGGATTAAGGTAAAGGAATTATGTAAACTCATTAGGGGAACCAAA
>HIVLLVHN2 [organism=Human immunodeficiency virus type 1] partial pol gene
CACTCTTTGGCAACGACCCCTTGTCACAGTAAAAGTAGGAGGACAGATAATAGAAGCTCTATTAGATACAGGAGCGGATGATACAGTGTTAGAAGATATAAATTTACCAGGAAAATGGAAACCAAAAATGATAGGGGGAATTGGAGGTTTTATCAAAGTAAGACAATATGATCAGATACTTGTAGAAATTTGTGGAAAAAAGGCTATAGGTACAGTGTTGGTAGGACCCACACCTGTCAACATAATTGGACGAAATATGTTGACTCAAATTGGTTGTACTTTAAATTTTCCAATTAGTCCTATTAACACTGTACCAGTAAAATTAAAGCCAGGAATGGATGGGCCAAAGGTTAAACAGTGGCCATTGACAGAAGAAAAAATAAAAGCATTAACAGAAATTTGTATGGAAATGGAAAAAGAAGGAAAAATCTCAAAAATTGGGCCTGAAAATCCATATAATACTCCAGTATTTGCTATAAAGAAAAAGGACAGCACCAAATGGAGAAAATTAGTAGATTTCAGAGAGCTCAATAAAAGAACTCAGGACTTTTGGGAAGTTCAATTAGGAATACCGCATCCAGCAGGATTAAAAAAGAAAAAATCAGTGACAGTGCTAGATGTGGGAGATGCATATTTTTCAGTCCCTTTAGATGAAAGCTTTAGAAAGTATACTGCATTCACCATACCTAGTATAAACAATGAGACACCAGGAATCAGATATCAGTACAATGTGCTACCACAGGGATGGAAAGGATCTCCAGCAATATTCCAGTGTAGCATGACAAAAATCTTAGAGCCTTTTAGAAAACAAAATCCAGAGATGGTTATCTATCAATACATGGATGACTTGTATGTAGGATCTGATTTAGAAATAGGGCAGCACAGAATCAAAATAGAAGAGCTGAGAGCTCATCTATTGAGCTGGGGATTTACTACACCAGACAAAAAGCATCAAAAGGAACCACCATTTCTTTGGATGGGATATGAGCTCCATCCAGACAGATGGACAGTCCAGCCCATAGCACTGCCAGAAAAAGACAGCTGGACTGTAAATGATATACAGAAATTAGTGGGAAAACTAAACTGGGCAAGTCAAATTTATCCAGGGATTAGGATAAAGCAACTGTGTAAACTCATCAGGGGAACTAAA
>HIVLLVHN3 [organism=Human immunodeficiency virus type 1] partial pol gene
CACTCTTTGGCAACGACCCATTGTTACCATAAAGATAGGGGGGCAATTAAAGGAAGCTCTATTAGATACAGGAGCAGATGATACAGTATTAGAAGACATGAATTTGCCAGGGAAATGGAAACCAAAAATGATAGGGGGAATTGGAGGTTTTATCAAAGTAAGACAATATGAACAAGTGCCCATAGAAATCTGTGGACATAAAGCTGTAGGGACAGTATTAATAGGACCCACACCTGTCAACATAATTGGAAGAAATCTGTTGACTCAGCTTGGTTGTACTTTAAATTTTCCAATCAGTCCTATTGAAACTGTACCAGTAAAACTAAAGCCAGGAATGGATGGCCCAAAGGTTAAACAATGGCCATTGACAAAAGAAAAAATAGAAGCATTAACAGCAATTTGTGAGGAAATGGAAAAGGAAGGAAAAATTACAAAAATTGGGCCTGACAATCCATACAACACTCCAATATTTGCCATAAAAAAGAAAGACAGTACTAAATGGAGAAAATTAGTAGATTTCAGGGAACTCAATAAAAGAACTCAAGATTTTTGGGAAGTTCAATTAGGAATACCACACCCAGCAGGATTAAAAAAGAACAAATCAGTGACAGTGCTAGATGTGGGGGATGCATATTTTTCAGTTCCTTTATATGAAGACTTCAGGAAATATACTGCATTCACCATACCTAGCATAAACAATGAAACACCAGGGATTAGGTATCAGTACAATGYACTTCCACAGGGATGGAAAGGCTCACCAGCAATATTTCAAAGTAGCATGACAAGAATCTTAGAGCCTTTTAGAAAACAAAATCCAGACATAGTCATCTATCAATACATGGATGATTTGTATGTAGGATCTGACTTAGAGATAGGGCAGCATAGAACAAAAATAGAGGAACTGAGACAGCATTTATTAAGGTGGGGATTTACCACACCAGACAAGAAACATCAGAAAGAACCTCCATTTCTTTGGATGGGGTATGAACTCCACCCTGACAAATGGACAGTGCAGCCTATACAGCTGCCAGTACAAGATAGCTGGACTGTCAATGATATACAAAAGTTAGTGGGAAAACTAAACTGGGCAAGTCAGATTTATCCTGGAATTAAAGTAAGGCAACTTTGTAAACTCCTTAGGGGGGCCAAA
>HIVLLVHN4 [organism=Human immunodeficiency virus type 1] partial pol gene
CACTCTTTTGCAACGACCCCTCGTCACAATAAAGATAGGGGGGCAATTAAAGGAAGCYCTATTAGATACAGGAGCAGATG
ATACAGTATTAGAAGACATGAATTTACCAGGAAGATGGAGACCAAAAATGATAGGGGGAATTGGAGGTTTTATCAAAGTA
ARACAGTATGATCAGATACCCATAGAAATTTGTGGACACAAAGTTGAGGGTACAGTATTAATAGGACCTACACCTGTCAA
CATAATTGGAAGAAATCTGTTGACTCAGCTTGGTTGCACTTTRAATTTTCCTATWAGTCCTATTGAAACTGTACCAGTAA
AATTRAAGCCAGGAATGGATGGYCCAAARGTTAAACAATGGCCATTGACAGAAGAAAAAATAAAAGCATTAGTAGAAATT
TGTACAGAACTRGAAAAGGAWGGGAAAATTTCAAAAATTGGGCCYGAAAATCCATACAATACTCCAGTATTTGCCATAAA
GAAAAARGACAGTACTAAATGGAGAAAATTAGTAGATTTCAGGGAACTTAATAAAAGAACTCAAGACTTCTGGGAAGTCC
AATTAGGAATACCACATCCTGCAGGGTTRAAAAAGAGTAAATCCATAACAGTCTTGGATGTGGGTGATGCATATTTCTCA
GTCCCTTTAGATAAAGACTTCAGGAAGTATACTGCATTTACCATACCTAGTGTGAACAATGAGACACCAGGGATCAGATA
TCAGTACAATGTGCTTCCACAGGGATGGAAAGGATCACCAGCAATATTTCAATGTAGCATGACAAAAATCTTAGAGCCTT
TTAGAAAACAAAATCCAGACATARTTATCTATCAATACGTGGATGATTTGTATGTAGSATCTGACTTAGAAATAGGGCAG
CATAGAGCAAAAATAGATGAACTGAGACAACATCTGTKGARWTGGGGATTTTACACACCAGACAAAAAACATCAGAAAGA
ACCTCCATTCCTTTGGATGGGTTATGAACTCCATCCTGATAAATGGACAGTACAGCCTATAGTGCTGCCAGAAAAGGACA
GCTGGACTGTCAATGACTTACAGAAGTTAGTGGGAAAATTGAATTGGGCAGCCGAAATTTATGC
>HIVLLVHN5 [organism=Human immunodeficiency virus type 1] partial pol gene
CACTCTTTGGCAACGACCCCTCGTCACAATAAAGATAGGGGGGCAATTAAAGGAAGCTCTATTAGATACAGGGGCAGATGATACAGTATTAGAAGACATGAATTTACCAGGAAAATGGAAACCAAAAATGATAGGGGGAATTGGAGGTTTTATCAAAGTAAAACAGTATGATCAAGTACCCATAGAAATCTGTGGACATAAAACGGTGGGTACAGTATTAATAGGACCTACACCTGTCAACATAATTGGGAGAAATCTGTTGACTCAGCTTGGTTGCACTTTAAATTTTCCTATTAGTCCTATTGAAACTGTACCAGTAAAATTAAAGCCAGGAATGGATGGCCCAAAAGTTAAACAATGGCCATTGACAGAAGAAAAAATAAAGGCATTAGTAGAAATTTGTACAGAAATGGAAAAGGAAGGGAAAATTTCGAAAATTGGGCCTGAAAATCCATACAATACTCCAATATTTGCCATAAAGAAAAAAGACAGTACTAAATGGAGAAAACTAGTAGATTTCAGGGAACTTAATAAAAGAACTCAAGACTTCTGGGAAGTACAATTAGGAATACCACATCCTGCAGGATTAAAAAAGAAAAAATCTGTAACAGTCCTGGATGTGGGTGATGCATATTTCTCAGTCCCTTTAGACAAAGACTTCAGGAAGTATACTGCATTTACCATACCTAGTGTAAACAATGAGACGCCAGGGATCAGATATCAGTACAATGTGCTTCCACAGGGATGGAAAGGATCACCAGCAATATTCCAGAGTAGCATGACAAAAATTTTAGATCCTTTTAGAAAAGAAAATCCAGACATAGTTATCTGTCAATACATAGATGATTTGTATGTAGGATCTGATTTAGAAATAGGGCAGCACAGAGCAAAAATAAAGGAACTGAGAAGACATCTGTTAGCGTGGGGATTTACCACACCAGATAAAAAATATCAGAAAGAACCTCCATTCCTTTGGATGGGTTATGAACTCCATCCTGATAAATGGACAGTACAGCCTATAGTGCTGCCAGAAAAGGACAGCTGGACTGTCAATGACATACAGAAGTTAGTGGGAAAGTTGAATTGGGCAAGTCAGATTTATGCAGGGATTAAGGTAAAGGAATTATGTAAACTCATTAGGGGAACCAAA
>HIVLLVHN7 [organism=Human immunodeficiency virus type 1] partial pol gene
CACTCTTTGGCAACGACCCCTCGTCACAATAAAGATAGGGGGGCAATTAAAGGAAGCTCTATTAGATACAGGAGCAGATGATACAGTAYTAGAAGACATGAATTTGCCAGGAAGATGGAAACCAAAAATGATAGGGGGAATTGGAGGTTTTATCAAAGTAAAACAGTATGATCAGATACCTATAGAAATCTGTGGACACAAGGTGGTGGGTACAGTATTAATAGGACATACACCTGTCAACATAATTGGAAGAAATCTGTTAACTCAGCTTGGTTGCACTTTAAATTTTCCTATTAGTCCTATTGAAACTGTACCAGTAAAATTAAAGCCAGGAATGGATGGCCCAAAGGTTAAACAATGGCCATTGACAGAAGAAAAATTAAAAGCATTAGTAGAAATTTGTACAGAAMTGGAAAAGGAAGGGAAAATTTCAAAAATAGGGCCTGAAAATCCATACAATACTCCAGTATTTGCCATAAAGAGAAAAGACRGTACTAAATGGAGAAAACTGATAGATTTCAGGGAGCTTAATAAAAGAACTCAAGACTTCTGGGAAGTTCAATTAGGAATACCACATCCCGCAGGATTAAAAAAGAACAAATCTGTAACAATCCTGGATGTGGGTGATGCATATTTCTCAGTCCCTTTAGATAAAGACTTCAGGAAGTATACTGCATTTACCATACCTAGTGTAAACAATGAGACACCAGGAATCAGATATCAGTACAATGTGCTTCCGCAGGGATGGAAAGGATCACCAGCAATATTCCAGAGTAGCATGACAAAAATATTAGATCCTTTTAGAAAAGAAAATCCAGACATAGTTATCTRTCAATACRTGGATGATTTGTATGTAGGATCTGATTTAGAAATAGGGCAACATAGAACAAAAATAGAGGAACTGAGACAGCATCTGTTAAGGTGGGGATTTACCACACCAGACAAAAAACATCAGAAAGAACCTCCGTTCCTTTGGATGGGTTATGAACTCCAYCCTGATAAATGGACAGTACAGCCTATAGTGCTGCCAGAAAAAGACAGCTGGACTGTCAATGACATACAGAAGTTAGTGGGAAAGTTGAATTGGGCAAGTCAGATTTATGCAGGGATTAAAACAAAGGAGTTATGTAAACTCATTAGGGGAACCAAA
>HIVLLVHN8 [organism=Human immunodeficiency virus type 1] partial pol gene
CACTCTTTGGCAACGACCCCTCGTCACAATAAAGATAGGGGGACAATTAAAGGAAGCTCTATTAGATACAGGAGCAGATGATACAGTATTAGAAGAAATGAATTTGCCAGGAAGATGGAAACCAAAAATAATAGGGGGAATTGGAGGTTTTATCAAAGTAAGACAGTATGATCAGGTATCCATAGAAATCTGCGGACACAAGACTATGGGTACAGTATTAATAGGASCYACACCTGTTAACGTAATTGGAAGAAATCTGTTGASTCAGCTTGGTTGCACTTTAAATTTTCCYATTAGTCCTATTAAAACTGTACCAGTAAAATTAAAGCCAGGAATGGATGGCCCAAAAGTTAAACAATGGCCATTGACAGAAGAAAAAATAAAAGCATTAGTRGAAATTTGTACAGAATTGGAAGAGGCAGGGAAAATTTCAAAAATTGGGCCTGAAAATCCATATAATACTCCAGTATTTGCCATAAAGAAAAAAGACAGTGATAAATGGAGAAAATTAGTAGATTTCAGGGAACTTAATAAAAGAACTCAAGACTTTTGGGAAGTTCAATTAGGAATACCACATCCCGCGGGGTTAGAAAAGAAAAAATCCGTAACAGTYCTGGATGTGGGTGATGCATACTTCTCAATTCCTTTAGATAAAGAATTCAGGAAGTATACTGCATTTACCATACCTAGTGTAAACAATGAGACACCAGGGATCAGATATCAGTACAATGTGCTTCCACAGGGATGGAAAGGATCACCAGCAATATTCCAATATAGCATGACAAAAATCTTAGAGCCTTTTAGAAAACAAAATCCAGACATAGTCATCTGTCAATACGTGGATGATTTATATGTAGCATCTGACTTAGAACTAGGGAAGCATAGAGCAAAAATAGAGGAACTGAGACAACATTTATGGGAGTGGGGATTTTACACACCAGACAAAAAACATCAGAAAGAACCCCCATTCCGTTGGATGGGTTATGAACTCCATCCTGATAAATGGACAGTACAGCCTATAGTGCTGCCAGAAAAGGACAGCTGGACTGTCAATGACATACAGAAGTTAGTGGGAAAGTTGAATTGGGCAAGTCAGATTTATGCAGGAATTAAGGTAAAGGAATTATGTAAACTCATTAGGGGAACCAAA
>HIVLLVHN9 [organism=Human immunodeficiency virus type 1] partial pol gene
CACTCTTTGGCAACGACCCCTTGTCACAATAAAGATAGGGGGGCAATTAAAAGAAGCTCTATTAGATACAGGAGCAGATGATACAGTATTAGRAGAAATGARTTTGCCAGGAAGATGGAAACCAAAAATGATAGGGGGAATTGGAGGTTTTATCAAAGTAAGACAGTATGATCAAATACCCATAGAAATCTGTGGGCACAAGGCAGTAGGTACAGTATTAATAGGACCCACACCTGTCAACATAATTGGAAGAAATCTGTTGACTCAGCTTGGTTGTACTTTAAATTTTCCCATTAGTCCTATTGAAACTGTACCAGTAARATTAAAGCCAGGAATGGATGGCCCAARGGTTAAACAATGGCCATTGACAGAAGAAAAGATAAAAGCATTAGTAGAAATTTGTACAGAAATGGAAAAGGAAGGGAAAATTTCAAAAATTGGGCCTGAAAATCCATACAATACTCCAGTATTTGYCATAAAGAGAAAAGACAGTACTAAATGGAGGAAATTAGTAGATTTCAGGGAACTTAATAAAAGAACTCAAGACTTTTGGGAAGTTCAATTAGGAATACCACATCCTGCAGGGCTAAAAAGGAACAGATCTGTAACAGTACTGGATGTGGGTGATGCATTTTTCTCAGTCCCTTTAGATAAAGACTTCAGGAAGTATACTGCATTTACCATACCTAGTATAAACAATGAGACACCAGGGATCAGATATCAATACAATGTGCTTCCACAGGGATGGAAAGGATCACCAGCAATATTCCAATGTAGCATGACAAAAATCTTAGAGCCTTTYAGAAAACAAAATCCAGACTTAGTTATCTATCAATACATRGATGATTTGTATGTAGGATCTGATCTAGAAATAGGGCAACATAGAACAAAAATAGAGGAACTTAGAGAGCAYCTGTTAAAGTGGGGATTTACCACACCAGACAAAAAACATCAGAARGAACCCCCATTCCTTTGGATGGGTTATGAACTWCACCCTGATAAATGGACAGTACAGCCTATAGTGCTGCCAGAAAAGGACAGCTGGACTGTCAATGACATACAGAAGTTAGTRGGAAAGTTAAATTGGGCAAGTCAAATTTATCCAGGAATCAGGGTAAGGGAGTTATGTAAACTCCTTAGGGGAACCAAA
>HIVLLVHN10 [organism=Human immunodeficiency virus type 1] partial pol gene
CACTCTTTGGCAACGACCCCTYGTCCCAATAAGGATAGGGGGGCAGTTAAAGGAAGCTCTATTAGATACAGGAGCAGATGATACAGTATTAGAAGACATGAATTTGCCAGGAAGATGGAAACCAAAAATGATAGGGGGAATTGGAGGTTTTATCAAAGTAARACAGTATGATCAGATACCCATAGAAATYTGTGGACAYAARGCTGTAGGTACAGTATTAATAGGACCCACACCTGTCAACATAATTGGGAGAAATTTGTTGACTCAACTTGGTTGCACTTTAAATTTTCCCATTAGTCCTATTGAAACTGTACCAGTAAAATTAAAGCCAGGAATGGATGGCCCAAAAGTTAAACAATGGCCATTGACAGAAGAAAAAATAAAAGCATTAGTAGAAATTTGTACAGAAATGGAAAAGGAAGGGAAAATTTCAAAAATMGGGCCTGAAAAYCCATACAATACTCCAGTATTTGCCATAAAGAAAAAAGACAGTACTAAATGGAGAAAAYTAGTAGATTTYAGGGAACTTAATAAAAGAACTCAAGACTTCTGGGAAGTBCAATTAGGAATACCACATCCCGCAGGGTTAAAAAAGAAAAAATCMGTAACAGTMCTGGATGTGGGTGATGCATATTTCTCAGTYCCTTTAGATAAAGACTTYAGGAAGTATACTGCATTYACYATACCTAGYYTAAACAATGAGACACCAGGGATCAGATATCAGTACAATGTGCTTCCACAGGGCTGGAAAGGATCACCAGCAATATTCCAAYATAGCATGACAAAAATCTTAGAGCCCTTTAGAAARCARAATCCAGACATAGTTATCTATCAATACATGGATGAYTTGTATGTAGGATCTGACTTAGAAATAGGRCAGCATAGAGAAAAARTAGARGAACTGAGACAACATCTGTTGGGRTGGGGATTYACCACACCAGACAAAAAACATCAGAAGGAACCYCCATTCCTKTGGATGGGKTATGAACTCCAYCCTGATAAATGGACAGTACAGCCTATAGTGCTGCCAGAAAAGGACAGCTGGACTGTCAATGACATACAGAAGTTAGTGGGAAAGTTGAATTGGGCAAG
>HIVLLVHN11 [organism=Human immunodeficiency virus type 1] partial pol gene
CACTCTTTGGCAACGACCCATAGTCACAATAAAGATAGGGGGGCAACTAAAAGAAGCTCTATTAGATACAGGAGCAGATGATACAGTATTAGAAGAAATGTCTATGTCAGGAAAATGGAAACCAAAAATGATAGGGGGAATTGGTGGTTTTATCAAAGTAAGACAGTATGATCAGGTAGCCATAGAAATCTGTGGACATAAAGCTATAGGTACAGTATTAATAGGACCTACACCTGTCAACATAATAGGAAGAAATCTGTTGACTCAGATTGGGTGCACTTTAAATTTTCCCATTAGTCCTATTGAAACTGTACCAGTAAAATTAAAGCCAGGAATGGATGGCCCAAAAGTTAAACAATGGCCATTGACAGAAGAAAAAATAAAAGCATTAATGGAAATTTGTACAGAAATGGAAAAGGAAGGAAAAATTTCAAAAATTGGGCCTGAAAATCCATACAATACTCCAGTATTTGCCATAAAGAAAAAGGACAGTACTAAATGGAGAAAATTAGTRGACTTCAGGGAACTTAATAAGAGAACTCAAGACTTCTGGGARGTTCAATTGGGGATACCACATCCCGCAGGGTTAAAAAAGAAAAAATCAGTAACAGTACTAGATGTGGGGGATGCATATTTTTCAGTCCCCTTAGATGAAAGCTTTAGGAARTATACTGCATTCACCATACCTAGTATRAACAATGAGACACCAGGGATTAGATATCAGTACAATGTGCTTCCACAAGGATGGAAAGGATCACCAGCAATATTCCAAAGTAGCATGACAAAAATCTTAGAACCTTTTAGAAAACAAAATCCAGACATAGTTATTTACCAATACATGGATGATTTGTATGTAGGATCTGACTTAGAAAAAGAACAGCATAGRGCAAAAATAGAGGAACTGAGAGAACATCTGTTGAAGTGGGGATTTACCACACCAGACAAAAAACATCAGAAAGAACCTCCATTTCTTTGGATGGGGTATGAACTCCATCCTGATAAATGGACAGTACAGCCTATAGTGCTGCCAGATAAAGACAGCTGGACTGTCAATGACATACAGAAGTTAGTGGGAAAATTAAATTGGGCAAGTCAGATTTATGCAGGGATTAAAGTAAGGCAGTTATGTAAACTCCTCAGGGGAACCAAA
>HIVLLVHN12 [organism=Human immunodeficiency virus type 1] partial pol gene
CACTCTTTGGCAACGACCCCTTGTCACAGTAAAAATAGAGGGACAGCTAAGAGAAGCTCTATTAGATACAGGAGCAGACGATACAGTATTAGAAGACATAAATTTACCAGGAAAATGGAAACCAAAAATGATAGGGGGAATTGGAGGTTTTATCAAAGTAAGGCAATATGATCAGATAACTATGGAAATTTGTGGAAAAAGGGCTATAGGTACAGTGTTAGTAGGACCTACACCTGTCAACATAATTGGACGAAATATGTTGACTCAGCTTGGTTGTACTTTAAATTTCCCAATAAGTCCTATTGACACTGTACCAGTAACATTAAAGCCAGGAATGGATGGACCAAAGATTAAGCAGTGGCCACTGACAGAAGAAAAAATAAAAGCATTAACAGAAATTTGTAAAGAGATGGAAGAGGAAGGAAAAATCTCAAAAATTGGGCCTGAAAATCCATATAATACTCCAGTATTTGCTATAAAGAAAAAGGACAGCACCAAATGGAGGAAACTAGTAGATTTCAGAGAGCTCAATAAAAGAACTCAGGACTTTTGGGAAGTTCAATTAGGAATACCGCATCCAGCAGGATTAAAAAAGAAAAAGTCAGTAACAGTACTAGATGTAGGAGATGCATATTTTTCAGTTCCTTTAGATGAAAGCTTTAGAAAGTATACTGCATTCACCATACCTAGTATAAACAATGAGACACCAGGAATCAGATATCAGTACAATGTGCTACCACAAGGATGGAAAGGATCTCCGGCAATATTCCAGTGTAGCATGACAAAAATCTTAGAACCCTTTAGAAGAAAAAATCCAGAAATGGTTATCTATCAATACATGGATGACTTGTATGTAGGATCTGATTTAGAAACAGGGCAGCATAGGATAAAAATAGATGAGCTAAGAGCTCATCTATTGAGCTGGGGATTTACTACCCCAGACAAAAAGCATCAGAAGGAACCTCCATWTCTTTGGATGGGATATGAACTCCATCCAGACAAATGGACAGTCCAGCCTATAGAACTGCCAGAAAAGGATAGTTGGACTGTCAATGATATACAGAAATTAGTGGGAAAATTAAATTGGGCAAGTCAAATTTATGCAGGGATTAGGGTAAAGCAACTGTGTAAACTCCTCAGGGGAGCGAAA
>HIVLLVHN14 [organism=Human immunodeficiency virus type 1] partial pol gene
CACTCTTTTGGAACGACCCCTCGTCACAATAAGGATAGGGGGGCAATTAAAAGAAGCTCTATTAGATACAGGAGCAGATGATACAGTATTAGAAGAAATGAATTTGCCAGGAAGATGGAAACCAAAAATGATAGGGGGAATTGGAGGTTTTATCAAAGTAAGACAGTATGATCAGATACCCATAGAAATCTGTGGGCACAAGGCTGTAGGTACAGTATTAATAGGACCCACACCTGTCAACATAATTGGGAGAAATCTGTTGACTCAGCTTGGTTGTACTTTAAATTTTCCCATTAGTCCTATTGAAACTGTACCAGTAAAATTAAAGCCAGGAATGGATGGTCCAAAGGTTAAACAATGGCCATTGACAGAAGAAAAGATAAAAGCATTAGTAGAAATTTGTACAGAAATGGAAAAGGAAGGGAAAATTTCAAAAATTGGGCCTGAAAATCCATACAATACTCCAGTATTTGCCATAAAGAAAAAAGACAGTACTAAATGGAGGAAATTAGTAGATTTCAGGGAACTTAACAAAAGAACTCAAGACTTTTGGGAAGTTCAATTAGGAATACCACATCCTGCAGGGCTAAAAAAGAAAAAATCCGTAACAGTACTGGATGTGGGTGATGCATATTTCTCAGTCCCTTTAGATAAAGACTTCAGGAAGTATACTGCATTTACCATACCTAGTGTAAACAATGAGACACCAGGGATCAGATATCAATACAATGTGCTTCCACAGGGATGGAAAGGATCACCAGCAATATTCCAATGTAGCATGACAAAAATCTTAGAACCTTTCAGAAAACAAAATCCAGACATAGTTGTCTATCAATACATGGATGATTTGTATGTAGGATCTGACTTAGAGATAGGGCAGCATAGAACAAAAATAGAGGAACTGAGACGACATCTGTTGAGGTGGGGATTTACCACACCAGACAAAAAACATCAGAAAGAACCCCCATTCCTTTGGATGGGTTATGAACTCCACCCTGATAAATGGACAGTACAGCCTATAGTGCTGCCAGAAAAGGACAGCTGGACTGTCAATGACATACAGAAGTTAGTGGGAAAGTTAAATTGGGCAAG
>HIVLLVHN15 [organism=Human immunodeficiency virus type 1] partial pol gene
CACTCTTTGGCAACGACCCCTTGTTACCATAAGGATAGGGGGGCAATTAAAAGAAGCTCTATTAGATACAGGAGCAGATGATACAGTATTAGAAGACATGGATTTGCCAGGGAAATGGAGACCAAAAATGATAGGGGGAATTGGAGGTTTTATCAAAGTAAGACAGTATGAACAGATACCCTTAGAAATTTGTGGACATAAAGTTGAAGGTACAGTRTTAATAGGACCTACACCTGTCAACATAATTGGAAGAAATCTGTTGACTCAGCTTGGTTGTACTTTAAATTTTCCAATCAGTCCTATTGAAACTGTACCAGTAAAACTAAAGCCAGGAATGGATGGCCCAAAGGTTAAACAATGGCCATTGACAAAAGAGAAAATAGAAGCATTAACAGCAATTTGTGAGGAAATGGAAAAGGAAGGAAAAATTACAAAAATTGGGCCTGACAATCCATATAACACCCCAATATTTGCCATAAAAAAGAAAAACAGTRCTGAATGGAGAAAATTAGTAGATTTCAGGGAACTCAATAAAAGAACTCAAGATTTTTGGGAAGTGCAATTAGGAATACCACATCCAGGAGGATTAAGAAAGAAAAAATCAGTGACAGTACTAGATGTGGGGGATGCATATTTTTCAGTTCCTTTACATGAAGACTTCAGGAAATATACTGCATTCACCATACCTAGTATAAACAATGAAAMACCAGGGATTAGGTATCAGTACAATGTGCTGCCACARGGATGGAAAGGATCACCAGCAATATTTCAAAGTAGCATGACAAAAATCTTAGAGCCTTTTAGAAAACAAAATCCAGACATAGTCATCTGTCAATACGTGGATGATTTGTATGTAGGATCTGATCTAGAAATAGGGCAGCATAGAACAAAAATARAGGAACTGAGAGAACATTTATTGAGGTGGGGATTTACCACACCAGATAAGAAACATCAGAAAGAACCTCCATTCCKTTGGATGGGGTATGAACTCCATCCTGACAAATGGACAGTACAGCCTATACAGCTGCCAGTACAAGATAGCTGGACTGTCAATGATATACAAAAGTTAGTGGGAAAGYTAAACTGGGCAAGTCAGATTTATCCTGGAATTAAAGTAAGGCAACTATGTAAACTCATTAGGGGGGTCAAA
>HIVLLVHN16 [organism=Human immunodeficiency virus type 1] partial pol gene
CACTCTTTGGCAACGACCCCTTGTTAACATAAAGATAGGGGGGCAATTAAAGGAAGCTCTATTAGATACAGGAGCAGATGATACAGTATTAGAAGACATGAATTTGCCAGGGAAATGGAAACCAAAAATGATAGGGGGAATTGGAGGTTTTATCAAAGTAAAACAGTATGAACAGATACCCATAGAAATCTGTGGACATAAAGCTATAGGTACAGTATTAGTAGGGCCTACACCTGTCAACATAATTGGAAGGAATCTATTGACTCAGCTTGGTTGTACTTTAAATTTTCCAATCAGTCCTATTGAAACTATACCAGTAAAATTAAAGCCAGGAATGGATGGCCCAAAGGTTAAACAATGGCCATTGACAAAAGAGAAAATAGAAGCATTAACAGCAATTTGTGATGAAATGGAAAAAGAAGGAAAAATTACAAAAATTGGGCCTGAAAATCCATACAACACTCCAATATTTGCCATAAAAAAGAAAGACAGTACTAAGTGGAGAAAATTAGTAGATTTCAGGGAACTCAATAAAAGAACTCAAGATTTTTGGGAAGTTCAATTAGGAATACCACATCCAGCAGGATTAAAAAAGAAAAAATCAGTGACAGTACTGGATGTGGGAGATGCATATTTTTCAGTTCCTTTACATGAAGACTTCAGGAAATATACTGCATTCACCATACCTAGTACAAACAATGAAACACCAGGGATTAGATATCAGTACAATGTACTTCCACAGGGATGGAAAGGATCACCAGCAATATTTCAAAGTAGCATGACAAAAATCTTAGAGCCTTTTAGAAAGCAAAATCCAGACATAGTCATCTATCAATACATGGATGATTTGTATGTAGGATCTGACTTAGAGATAGGGCAGCATAGAACAAAAATAGAGGAACTGAGACAACACTTGTTGAGGTGGGGATTTACCACACCAGACAAGAAACATCAGAAAGAACCTCCATTTCTTTGGATGGGGTATGAACTCCATCCTGACAAATGGACAGTGCAGCCTATACAGCTACCAGTACAAGATAGCTGGACTGTCAATGATATACAAAAGTTAGTGGGAAAATTAAACTGGGCAAGTCAGATTTATCCTGGAATTAAAATAAGGCAACTTTGTAAACTCCTTAGGGGGGCCAAA
>HIVLLVHN17 [organism=Human immunodeficiency virus type 1] partial pol gene
CACTCTTTGGCAACGACCCCTCGTCCCAATAAGGATAGGGGGGCAATTAAAGGAAGCTCTATTAGATACAGGAGCAGATGATACAGTATTAGAAGACATRAATTTGCCAGGRAGATGGAAACCAAAAATGATAGGGGGAATTGGAGGTTTTATCAAAGTAAGRCAGTATGATCAGATACCCATAGAAATYTGTGGACACAAGGCTGTRGGTACAGTATTAATAGGRCCTACACCTGTCAACATAATTGGRAGAAATTTGTTGACTCAGCTTGGTTGCACTTTAAATTTTCCCATTAGTCCTATTGAAACTGTACCAGTAAAATTAAAGCCAGGAATGGATGGCCCAAAAGTTAAACARTGGCCATTAACAGAAGAAAAAATAAAAGCDTTAGTAGAAATTTGTACAGAAATGGAAAAGGAAGGRAAAATTTCAAAAATTGGGCCTGAAAATCCATACAATACTCCAGTATTTGCCATAAAGAAAAAAGAYAGTACTAAATGGAGAAAATTAGTAGATTTCAGGGAACTTAATAAAAGAACTCAAGACTTCTGGGAAGTTCAATTAGGAATACCACATCCCGCAGGGTTAAAAAAGAAYAAATCYGTAACAGTCCTGGATGTGGGTGATGCCTATTTCTCAGTCCCTTTAGATRAAGACTTCAGGAAGTATACTGCATTTACCATACCTAGTBTAAACAATGAGRCACCAGGRATCAGATATCAGTAYAATGTGCTTCCACAGGGATGGAAAGGATCACCAGCAATATTCCAGTGTAGCATGACAAAAATCTTAGAACCTTTTAGAAAACAAAAYCCAGACATAGTTATCTATCAATACATGGATGATTTGTATGTAGGATCTGACTTAGAAATAGGGCAGCATAGAGCAAAAATAGAGGAACTGAGACAACATCTGTTGAGGTGGGGRTTTACCACACCAGACAAAAAACATCAGAAAGAACCTCCGTTCCTTTGGATGGGTTATGAACTCCATCCTGATAAATGGACAGTRCAGCCTATAGTGCTGCCAGAAAAGGACAGCTGGACTGTCAATGACATACAGAAGTTAGTGGGAAAGTTAAATTGGGCAAGTCAGATTTATGCAGGAATTAAGGTAAAGGAATTATGTAAACTCCTTAGGGGAGCCAAA
>HIVLLVHN19 [organism=Human immunodeficiency virus type 1] partial pol gene
CACTCTTTGGCAACGACCCCTCGTCACAATAAAGATAGGGGGGCAATTAAAGGAAGCTCTATTAGATACAGGAGCAGATGATACAGTMTTAGAAGACATGAATTTGCCAGGMAGATGGAAACCAAAAATGATAGGGGGAATTGGAGGTTTTATCAAAGTAAGACAGTATGATCAGATACCCATAGAAATCTGCGGRCAYAAGGCTGTAGGTACAGTATTAATAGGACCTACACCTGTCAACATAATTGGAAGAAATCTGTTGACTCAGCTTGGTTGCACTTTAAATTTTCCCATTAGTCCTATTGAAACTGTACCAGTAARATTAAAGCCAGGAATGGATGGCCCAAAAGTTAAACAATGGCCATTGACAGAAGAAAAAATAAAAGCATTAGTAGAAATTTGTACAGAAATGGAAAAGGAAGGRAAAATTTCAAAAATWGGGCCTGAAAAYCCATACAATACTCCARTATTTGCCATAAAGAAAAAAGACAGTACTAAATGGAGRAAATTAGTAGATTTYAGGGAACTTAATAAAAGAACTCAAGACTTCTGGGARGTTCAATTAGGAATACCACATCCYGCAGGGYTRMAAARRAAAAAATCWGTRACAGTCCTGGATGTGGGTGATGCAYAYTTCTCAGTYCCTTTAGATAAAGACTTTAGGAAGTAYACTGCATTTACCATACCTAGTGTAAACAATGAGACACCAGGGATCAGATATCAGTACAATGTGCTTCCACAGGGATGGAAAGGATCACCAGCAATATTCCAATGTAGCATGACAAAAATCTTAGATCCTTTYAGAAAACARAAYCCAGACATAATTATCTATCAATACATGGATGAYTTGTATGTAGGATCTGACTTAGAAATAGGGCAGCATAGAGCAAAAATAGAGGAACTGAGACAACATCTGTTGAGGTGGGGATTTACCACACCAGATAAAAAACATCAGAAAGAACCTCCATTCCTTTGGATGGGTTATGAACTCCATCCTGATAAATGGACAGTRCAACCTATAGTRCTGCCAGAAAAGGACAGCTGGACTGTCAATGATATACAGAAGTTAGTGGGAAAGTTRAATTGGGCAAGTCAGATTTATTCAGGGATTAAGGTAAGGGAATTATGTAAACTCCTTAGGGGAACCAAA
>HIVLLVHN20 [organism=Human immunodeficiency virus type 1] partial pol gene
CACTCTTTGGCAACGACCCATTGTTACAATAAAGATAGGGGGGCAGTTAAAGGAAGCTCTATTAGATACAGGAGCAGATGATACAGTATTAGAAGAGATGAATTTGCCAGGAAAATGGAAACCAAAAATGATAGGGGGAATTGGAGGTTTTATCAAAGTAAGACAGTATGAACAAGTAGCCATAGAAATCTGTGGACATACAGCTATAGGTACAGTATTAGTAGGACCTACACCTGTCAACATAATTGGAAGAAATCTGTTGACTCAGCTTGGTTGTACTTTAAATTTTCCAATCAGTCCTATTGAAACTGTACCAGTAAAACTAAAGCCAGGAATGGATGGCCCAAAGGTTAAACAATGGCCATTGACAAAAGAGAAAATAGAAGCATTAACAGCAATTTGTGATGAAATGGAAAAGGAAGGGAAAATTACAAAAATTGGGCCTGAAAATCCATACAACACTCCAATATTTGCCATAAAAAAGAAAGATAGTACTAAGTGGAGAAAATTAGTAGATTTTAGGGAACTCAATAAAAGAACTCAAGATTTTTGGGAAGTTCAATTAGGAATACCACACCCAGCAGGATTAAAAAAGAAAAAATCAGTAACAGTGCTGGACGTGGGGGATGCATACTTTTCAGTTCCTCTAGATGAAGACTTCAGGAAATATACTGCATTCACCATACCAAGTATAAACAATGAAACACCAGGGATTAGGTATCAGTACAATGTACTTCCACAGGGGTGGAAAGGATCACCAGCAATATTCCAAAGTAGCATGACAAGAATCTTAGAATCCTTTAGAAAACAAAATCCAGACATAGTCATCTATCAATATATGGATGATTTGTATGTAGGATCTGACTTAGAGATAGGGCAACATAGAGCAAAAATAGAGGAACTGAGACAACATTTGTTGAGGTGGGGATTTACCACACCAGACAAGAAACATCAGAAAGAACCTCCATTTCTTTGGATGGGATATGAACTCCATCCTGATAAATGGACAGTACAGCCTATACAGCTGCCAGTACAGGATAGCTGGACTGTCAATGATATACAAAAGTTAGTGGGAAAATTAAACTGGGCAAGCCAGATTTATCCTGGAATCAAAACAAGACAACTTTGTAGACTCCTTAGGGGGACCAAA
>HIVLLVHN24 [organism=Human immunodeficiency virus type 1] partial pol gene
CACTCTTTGGCAACGACCCCTCGTTAATATAAAGATAGGGGGGCAACTAAAGGAAGCTCTATTAGATACAGGAGCAGATGATACAGTGTTAGAAGAAATGAACTTACCAGGAAGATGGAAACCAAAAATGATAGGGGGAATTGGAGGTTTTATCAAAGTAAAACAGTATGATCAGGTACCCATAGAAATCTGTGGGCATAAAGCTATAGGTACAGTATTAATAGGACCTACACCTGTCAACATAATTGGAAGAAATCTGTTGACCCAGCTTGGTTGCACTTTAAATTTTCCCATTAGTCCTATTGAGACTGTACCAGTAAGATTAAAGCCAGGAATGGATGGCCCAAAAGTTAAACAATGGCCATTGACAGAAGAGAAAATAAAAGCATTAGTAGAAATTTGTACAGAAATGGAAAAGGAAGGAAAAATTTCAAAAATTGGGCCTGAAAATCCATACAATACTCCAGTATTTGCCATAAAGAAAAAAGACAGTACTAAATGGAGAAAATTAGTAGATTTCAGAGAACTTAATAAGAGAACTCAAGACTTCTGGGAGGTCCAATTAGGAATACCACACCCTGCAGGGTTAAAAAAGAAAAAATCAGTAACAGTACTGGATGTGGGTGATGCATATTTTTCAGTTCCCCTATATGAAGACTTCAGGAAGTACACTGCCTTCACCATACCTAGTACAAACAATGAGACACCAGGGATTAGATATCAGTACAATGTGCTTCCACAGGGATGGAAAGGATCACCAGCAATATTCCAAAGTAGCATGACAAAAATCTTAGAGCCTTTTAGAAAACAAAATCCAGAAATAGAGATCTATCAATACATGGATGATTTGTATGTAGGATCTGACTTAGAAATAGGACAACATAGAGCAAAAATAGAAGAACTGAGGGAACATCTGTTAAGATGGGGACTAACCACACCAGATAAAAAACATCAGAAAGAACCTCCATTCCTTTGGATGGGGTATGAACTCCATCCTGATAAATGGACAGTACAGCCTATAATGTTGCCAGAAAAAGACAGCTGGACTGTCAATGATATACAGAAGTTAATAGGAAAGTTAAATTGGGCAAGTCAAATTTATGCAGGGATTAAAGTAAAGCAACTATGTAAACTCCTTAGGGGAACCAAA
>HIVLLVHN25 [organism=Human immunodeficiency virus type 1] partial pol gene
CACTCTTTGGCAACGACCCCTTGTTACCATAAAAATAGGGGGGCAATTAAAGGAAGCTCTATTAGATACAGGAGCAGATGATACAGTATTAGAAGATATGAATTTGCCAGGGAAATGGAAGCCAAAAATGATAGGGGGAATTGGAGGCTTTATCAAAGTAAAACAGTATGAACAGATACCCATAGAAATATGTGGACACAAAGCTATAGGTACAGTATTAGTAGGACCTACACCTATCAATATAATTGGAAGGAATCTGTTGACTCAACTTGGATGTACTCTAAATTTTCCAATCAGTCCTATTGAAACTGTACCAGTAAAATTAAAACCAGGAATGGATGGCCCAAAGGTTAAACAATGGCCATTGACAAAAGAGAAAATAGAAGCATTAACAGCAATTTGTGATGAAATGGAAAAGGAAGGAAAAATTACAAAAATTGGGCCTGAAAATCCATACAAYACTCCAATATTTGCCATAAAAAAGAAGGACAGTACTAAGTGGAGAAAATTAGTAGATTTCAGGGAACTCAATAAAAGAACTCAAGATTTTTGGGAAGTTCAATTAGGAATACCACACCCAGCAGGGTTAAAAAAGAAAAAATCAGTGACAGTGTTGGATGTGGGGGATGCATATTTTTCAGTTCCTTTATATGAAGACTTCAGGAAATATACTGCATTCACCATACCTAGCATAAACAATGAAACACCAGGAATTAGGTATCAGTACAATGTACTGCCACAGGGATGGAAAGGATCACCAGCAGTATTTCAAAGTAGCATGACAAAAATCTTAGAGCCCTTTAGAAAACAAAATCCAGACATAGTCATCTATCAATACATGGATGATTTATATGTAGGATCTGACTTGGAGATAGGGCAGCATAGAACAAAAATAGAGGAACTAAGACAACATTTGTTGAGGTGGGGATTTACCACACCAGACAAGAAACATCAGAAAGAACCTCCATTTCTTTGGATGGGGTATGAACTCCATCCTGACAAATGGACAGTACAGCCTATACAGCTGCCAGTACAAGATAGCTGGACTGTCAATGATATACAAAAGTTAGTGGGAAAATTAAACTGGGCAAGTCAAATTTATCCTGGAATTAAAGTAAGGCAACTTTGTAAGCTCCTTAGGGGGACCAAA
>HIVLLVHN26 [organism=Human immunodeficiency virus type 1] partial pol gene
CATTTTTTGGCAACGACCCCTAGTTCCAATAAAGATAGGGGGGCAATTAAAGGAAGCTTTATTAGATACAGGAGCAGATGATACAGTATTAGAAGATATAAATTTGCCAGGAAAATGGAAACCAAAAATGATAGGGGGAATTGGAGGTTTTATCAAAGTAAGACAGTATGATCAGATACCCATAGAAATCTGYGGACACAAGGCAGTAGGTACAGTATTAATAGGACCTACACCTGTCAACATAATTGGGAGRAATATGTTGACTCAGCTTGGTTGYACTTTAAATTTTCCCATTAGTCCTATTGAAACTGTACCAGTAAAATTAAAGCCAGGGATGGATGGCCCAAAAGTTAAACAATGGCCATTGACAGAAGAAAAAATAAAAGCATTAATAGAAATTTGTACAGAAATGGAAAAGGAAGGRAAAATTTCAAAGATYGGGCCTGAAAATCCATACAATACTCCAGTGTTTGCCATAAAGAAAAAAGACAGTACTAAATGGAGAAAATTAGTAGATTTTAGGGAACTTAATAAAAGAACTCAAGATTTCTGGGAGGTTCAATTAGGAATACCACATCCCGCAGGGTTAAAAAAGAAAAAATCCGTAACAGTCCTGGATGTGGGTGATGCATATTTCTCAGTTCCTTTAGATAAAGATTTCAGGAAGTATACTGCATTTACCATACCTAGTAWRAACAATGAGACACCAGGGATCAGATACCAGTACAATGTRCTTCCACAGGGATGGAAAGGATCACCAGCAATATTCCAATGTAGCATGACAAAAATCTTAGATCCTTTTAGAAAACAAAATCCAGAYATAGTTATCTATCAATACATGGATGATTTGTATGTAGGATCTGACTTAGAACTAGGACAGCATAGAGCAAAAATAGAGGAACTGAGACAACATTTGTTGARGTGGGGGTTTACCACACCAGACAAAAAACATCAAAAAGAGCCTCCATTCCTTTGGATGGGTTATGAACTCCATCCTGATAAATGGACAGTACAGCCTATAGTGCTGCCAGAAAAGGAYAGCTGGACTGTCAATGACATACAGAAGTTAGTGGGAAAGTTAAATTGGGCAATCC
>HIVLLVHN27 [organism=Human immunodeficiency virus type 1] partial pol gene
CACTCTTTTGCAACGACCCCTTGTCACAATAAAAATAGAAGGACAGCTAAAAGAAGCTCTATTAGATACAGGAGCAGATGATACAGTATTAGAAGATATAAATTTGCCAGGAAAATGGAAGCCAAAAATGATAGGGGGAATTGGAGGTTTTATCAAAGTCAGACAATATGATCAGATACTTATAGAAATTTGTGGAAAAAAGGCTATAGGTACAGTGTTAGTAGGACCTACACCTGTCAACATAATTGGACGAAATATGTTGACTCAGCTTGGTTGTACTTTAAATTTCCCAATTAGTCCTGTTGACACTGTACCAGTAAAATTAAAGCCAGGAATGGATGGGCCAAGGGTTAAACAGTGGCCATTGACAGAAGAAAAAATAAAAGCATTAACAGAAATTTGTAAAGAAATGGAAGAGGAAGGAAAAATCTCAAAAATTGGGCCTGAAAATCCATACAATACCCCAATATTTGCTATAAAGAAAAAAGACAGCACCAAATGGAGGAAATTAGTAGACTTTAGAGAGCTCAATAAAAGAACTCAGGACTTTTGGGAAGTTCAGTTAGGAATACCACATCCCGCAGGTTTAAAAAAGAAAAAATCAGTAACAGTACTAGATGTAGGAGATGCATATTTCTCAATTCCTTTAGATGAAAACTTTAGAAAGTATACTGCATTCACCATACCTAGTAGAAACAATGAGACACCAGGAATTAGATATCAGTACAATGTACTTCCACAGGGATGGAAAGGATCACCAGCAATATTCCAAAGTAGCAYGACAAAAATCTTAGAGCCTTTTAGAAAACAAAACCCAGACATAGAAATCTATCAATACATGGATGATTTGTATGTAGGATCTGACTTAGAAATAGGACAGCATAGAACAAAAATAGAGGAACTGAGACAACATTTGTTGAAGTGGGGACTTACAACACCAGATAAGAAACATCAGAAAGAACCCCCATTCCTTTGGATGGGTTATGAACTCCATCCTGATAAGTGGACAGTACAGCCTATAGAGCTACCAGAAAAGGACAGCTGGACTGTCAATGACATACAAAAGTTAGTGGGAAAATTAAATTGGGCAATCC
>HIVLLVHN28 [organism=Human immunodeficiency virus type 1] partial pol gene
CACTCTTTGGCAACGACCCCTTGTCACAATAAAGATAGGGGGACAATTAAAGGAAGCTCTGTTAGACACAGGAGCAGATGATACAGTATTAGAAGACATGAATTTGCCAGGGAAATGGAARCCAAGAATGATAGGGGGAATTGGAGGTTTTATCAAAGTAAGACAGTATGAACAGATACCCATAGAAATCTGTGGACATAAAGCTATAGGTACAGTATTAGTAGGACCTACACCTATTAACATAATTGGAAGAAATCTGTTGACTCAGCTTGGTTGTACTCTAAATTTTCCAATCAGTCCTATTGAAACTGTACCAGTAAAATTAAAGCCAGGGATGGATGGCCCAAGGGTTAAACAATGGCCATTGACAAAAGAGAAAATAGAAGCATTAACAGCAATTTGTGATGAAATGGAAAAGGAAGGAAAAATTACAAAAATTGGGCCTGAAAATCCATACAACACTCCAATATTTGCCATAAAAAAGAAAGACAGTACTAAGTGGAGAAAATTAGTAGATTTCAGGGAACTCAATAAAAGAACTCAAGATTTTTGGGAGGTTCAATTAGGAATACCACACCCAGCAGGATTAAAAAAGAAAAAATCAGTGACAGTGCTGGATGTGGGAGATGCATATTTTTCAGTTCCTCTAGATAAAGACTTCAGGAAATATACTGCATTCACCATACCTAGTATAAACAATGAAACACCAGGGATTAGGTATCAGTACAATGTACTTCCACAAGGATGGAAAGGATCACCAGCAATCTTTCAAAGTAGCATGACAAAAATCTTAGAGCCTTTTAGAAAACAAAATCCAGATATAGTCATCTATCAATACATGGATGATTTGTATGTAGGATCTGACTTAGAGATAGGGCAGCATAGAGCAAAAATAGAGGAACTGAGACAACATTTGTTGGCGTGGGGATTTACCACACCAGACAAGAAACATCAAAAAGAACCTCCATTTCTTTGGATGGGATATGAACTCCATCCTGACAAATGGACAGTACAGCCTATACAGTTGCCAGTACAAGATAGCTGGACTGTCAATGATATACAAAAGTTAGTGGGAAAATTAAACTGGGCAAGCCAGATTTATCCTGGAATTAAAGTAAGGCAACTTTGTAAACTCCTTAGGGGGACCAAA
>HIVLLVHN29 [organism=Human immunodeficiency virus type 1] partial pol gene
CACTCTTTGGCAACGACCCCTCGTCACAATAAAGATAGGGGGGCAGTTAAAGGAAGCTCTTTTAGATACAGGAGCAGATGATACAGTATTAGAAGAAATGAATTTGCCAGGAAGATGGAAACCAAAAATGATAGGGGGAATTGGAGGTTTTATCAAAGTAAAACAGTATGACCAAGTAGCCATAGAAATTTGTGGCCACAAGACTGAAGGTACAGTGTTAATAGGACCTACACCTGTCAACATAATTGGAAGAAATCTGTTGACTCAGCTTGGTTGCACTTTAAATTTTCCCATTAGTCCTGTTGAAACTGTACCAGTAAAATTAAAACCAGGAATGGATGGTCCAAAAGTTAAACAATGGCCATTGACAGAAGAAAAAATAAAAGCATTAGTAGAAATTTGTACAGAAATGGAAAAGGAAGGAAAAATTTCAAAAATTGGGCCTGAAAATCCATACAATACTCCAGTATTTGCCATAAAGAAAAAAGACAGTACTAAATGGAGGAAATTAGTAGATTTCAGGGAACTTAATAAAAGAACTCAAGATTTCTGGGAAGTTCAATTAGGAATACCACATCCTGCAGGGTTAAAAAAGAAAAAATCAGTAACAGTCTTGGATGTGGGAGATGCATATTTCTCAGTCCCTTTAGATAAAGATTTCAGGAAGTATACTGCATTTACCATACCTAGTATAAATAATGAGACACCAGGGATCAGATATCAGTACAATGTGCTGCCACAGGGATGGAAAGGATCACCAGCAATATTCCAGAGTAGCATGACAAAAATCTTAGAGCCTTTTAGAAAACAAAATCCAGACATAGTTATCTATCAATACATGGATGATTTGTATGTAGGCTCTGACTTAGAAATAGGGCAGCATAGAGCAAAAGTAGAGGAATTAAGAGAACATCTGTTGAAGTGGGGATTCACCACACCAGACAAAAAACATCAGAAAGAACCTCCATTCCTTTGGATGGGCTATGAACTCCATCCTGATAAATGGACAGTACAGCCTATAGAGCTGCCAGAAAAGGACAGCTGGACTGTCAATGACATACAGAAGTTAGTGGGGAAGTTAAATTGGGCAAGTCAAATTTATGCAGGAATTAAGACAAGAGAATTATGTAAACTTATTAGGGGAACCAAA
>HIVLLVHN30 [organism=Human immunodeficiency virus type 1] partial pol gene
CACTCTTTGGCAACGACCCCTCGTCACAATAAAGATAGGGGGGCAATTAAAGGAAGCTCTATTAGATACAGGAGCAGATGATACAGTATTAGAAGAAATGGACTTACCAGGAAGATGGAAACCAAAAATGATAGGGGGAATTGGAGGTTTTATCAAAGTAAGACAGTATGATCAGATACCCATAGAGATCTGTGGGCACAAGGCTATAGGTACAGTATTAATAGGACCTACACCTGTCAACATAATTGGAAGAAATCTGTTGACTCAGCTTGGTTGCACTTTAAATTTTCCAATTAGTCCTATTGAAACTGTACCAGTAAAATTAAAGCCAGGAATGGATGGCCCAAGAGTTAAACAATGGCCATTGACAGAAGAAAAAATAAAAGCATTAGTAGAAATTTGTTCAGAGATGGAAAAGGAAGGAAAAATTTCAAAAATTGGGCCTGAAAATCCTTACAACACGCCAGTATTTGCCATAAAGAAGAAAAACAGTGATAGATGGAGAAAATTAGTAGATTTCAGGGAACTTAATAAAAGAACTCAAGACTTTTGGGAAGTTCAATTAGGAATACCACATCCCGCAGGGTTACACAAGAACAAATCCATAACAGTCTTGGATGTGGGTGATGCATATTTCTCAGTTCCTTTAGATAAAGACTTCAGGAAGTATACTGCATTTACCATACCTAGTGTAAACAATGAGACACCAGGAATCAGATATCAGTACAATGTTCTTCCACAAGGGTGGAAAGGATCACCAGCAATATTTCAGAGTAGTATGACAAGAATCTTAGAGCCCTTTAGAAAACAAAATCCAGGCATAGTTATCTATCAATACGTGGATGATTTGTATGTAGCCTCTGACTTAGAAATAGGGCAACATAGAGCAAAAATAGAGGAACTGAGACAACATCTGTTGAGATGGGGACTTACCACACCAGACCAAAAACATCAGAAAGAACCTCCATTCCTATGGATGGGTTATGAACTCCATCCTGATAAATGGACAGTACAGCCTATAAAGTTGCCAGAAAAGGACAGCTGGACTGTCAATGACATACAGAAGTTAGTGGGAAAATTGAATTGGGCAAGCC
>HIVLLVHN31 [organism=Human immunodeficiency virus type 1] partial pol gene
CACTCTTTGGCAACGACCCCTTGTAAAYATAAAGATAGGGGGGCAATTAAARGAAGCTCTATTAGATACAGGAGCAGATGATRCAGTATTAGAAGACATAAATTTGCCAGGGAAATGGAAACCAAAAATGATAGGGGGAATTGGAGGTTTTATCAAAGTAAAACAGTATGAACARGTACCCATAGAAATCTGTGGACATAAAGCTATAGGTACAGTATTAGTAGGACCTACACCTGTCAACATAATTGGAAGAAATCTGTTGACTCAGCTTGGTTGYACTTTAAATTTTCCAATCAGTCCTATTGAAACTGTACCAGTAAAAYTAAAGCCAGGAATGGATGGCCCAAAGGTTAAACAATGGCCATTGACACAAGARAAAATAGAAGCATTAAYAGAAATTTGTACTGARATGGAAAAGGAAGGAAAAATTACAAAAATTGGGCCRGAAAATCCATACAATACTCCAATATTTGCCATAAAAAAGAAAGACAGTACTAAGTGGAGAAAATTAGTAGATTTTAGGGAACTCAATAAAAGAACTCAAGATTTTTGGGARGTTCAATTAGGAATACCACACCCAGCAGGATTAAAAAAGAAAAAATCAGTRACAGTGYTGGATGTGGGGGATGCATATTTTTCAGTTCCTTTACATRAAGACTTCAGGAAATATACTGCATTYACCATACCTAGTACAAACAATGAAACACCAGGGGTTAGGTATCAGTATAATGTGCTGCCACAGGGATGGAAAGGATCACCAGCGATATTTCAAAGTAGCATGACAAAAATATTAGAGCCTTTTAGAAAACAAAATCCAGAYATAGTYATCTATCAATACATGGATGATTTGTATGTAGGATCTGACYTAGAGATAGGGCAGCATAGAACAAAAATAGAGGAACTGAGACAACACTTGTTGAGGTGGGGATTTACCACACCAGACAAAAAACATCAGAAAGAACCTCCATTTCTTTGGATGGGGTATGAACTCCATCCTGACAAATGGACAGTACAGCCTATACAGCTACCAGTACAAGATAGCTGGACTGTCAATGATATACAGAAGTTAGTGGGAAARTTAAACTGGGCAAGTCAGATTTATCCTGGAATTAAAAYAAGACAGCTTTGTAAACTCCTTAGGGGGACCAAA
>HIVLLVHN32 [organism=Human immunodeficiency virus type 1] partial pol gene
CACTCTTTTGCAACGACCCCTTGTCACAATAAAAGTAGAAGGACAGGTGAAAGAAGCTCTATTAGATACAGGAGCAGATGATACAGTATTAGAAGATATAAATTTGCCAGGAAAATGGAAACCAAAAATGATAGGGGGAATTGGAGGTTTTATCAAAGTAAGGCAATATGATCAGATAACTATGGAAATTTGTGGGAAAAGGGCTATAGGTACAGTGTTAGTAGGACCTACACCTGTCAACATAATTGGACGAAACATGTTGACTCAGATTGGTTGTACTTTAAATTTCCCAATTAGTCCTATTGACACTGTACCAGTAACATTAAAACCAGGAATGGATGGACCAAAGGTTAGGCAGTGGCCATTAACAGAAGAAAAAATAAAAGCATTAACAGAAATTTGTAAAGAGATGGAAAAGGAAGGAAAAATTTCAAAAATTGGGCCTGAGAATCCATACAATACTCCAGTATTTGCTATAAAGAAAAAAGATGGCACCAAATGGAGAAAATTAGTAGATTTCCGAGAGCTCAATAAAAGAACTCAGGACTTTTGGGAAGTTCAATTAGGGATACCGCATCCGGCAGGTTTAAAGAAAAGGAAATCAGTAACAGTATTAGATGTGGGAGATGCATATTTTTCAGTCCCGCTAGATGAAAGCTTTAGAAAGTATACTGCATTTACCATACCTAGTACAAACAATGAGACACCAGGAATCAGATATCAGTACAATGTGCTGCCACAGGGATGGAAAGGATCACCGGCAATATTCCAGAGTAGCATGACAAAGATCTTAGAGCCCTTTAGAAGAAAAAATCCAGAAATAATTATCTATCAATATATGGATGACTTGTATGTAGGCTCTGATCTAGAAATAGGGCAGCACAGAACAAAGATAGAGGAGCTGAGAGCTCATCTATTGAGCTGGGGATTTACTACCCCAGACAAAAAGCATCAGAAGGAACCTCCATTCCTTTGGATGGGATATGAACTCCATCCTGACAAATGGACAGTCCAGCCTATAGAACTGCCAGAAAAAGACAGCTGGACTGTCAATGATATACAGAAACTAGTGGGAAAACTAAATTGGGCAAGCC
>HIVLLVHN33 [organism=Human immunodeficiency virus type 1] partial pol gene
CACTCTTTGGCAACGACCCCYCGTCACAATAAGGATAGGGGGACAATTAAAAGAAGCTCTATTAGATACAGGAGCAGATGATACAGTATTAGAAGAAATGAATTTGCCAGGGAGATGGAAACCAAAAATGATAGGGGGAATTGGAGGTTTTATCAAAGTAAGACAGTATGATCAGATACCCATAGAAATCTGTGGGCACAAGGCTGTAGGTACAGTATTAATAGGACCCACACCTGTCAACATAATTGGAAGAAATCTGTTGACTCAGCTTGGTTGTACTTTAAATTTTCCCATAAGTCCTATTGATACTGTACCAGTAAAATTAAAGCCAGGAATGGATGGCCCAAAGGTTAAACAATGGCCATTAACAGAAGRAAAGATAAAAGCATTAGTAGAAATTTGTACAGAAATGGAAAAGGAAGGGAAAATTTCAAAAATTGGGCCTGAAAATCCATACAATACTCCAGTATTTGCCATAAAGAAAAAAGACAGTACTAAATGGAGGAAACTAGTAGATTTCAGGGAACTTAATAAAAGAACTCAAGATTTTTGGGAAGTTCAATTAGGAATACCACATCCTGCAGGGCTAAAAAAGAAAAGATCTGTAACAGTACTGGATGTGGGTGATGCATATTTCTCAGTCCCTTTAGATAAAGACTTTAGGAAGTATACTGCATTTACCATACCTAGTATAAACAATGAGACACCAGGGATCAGGTATCAATACAATGTGCTTCCACAGGGATGGAAAGGATCACCAGCAATATTCCAATGTAGCATGACAAAAATTTTAGAACCTTTTAGAAAAGAAAATCCAGACATAGTTATCTATCAATACATGGATGACTTGTATGTAGGATCTGATTTAGAAATAGGGCAGCATAGAGCAAAAATAGAGAAACTGAGAGAACATCTGTTAAGGTGGGGATTTACCACACCAGACAAAAAACATCAGAAAGAACCCCCATTCCTTTGGATGGGTTATGAGCTCCACCCTGATAAATGGACAGTACAGCCTATAGTGCTGCCAGAAAAGGACAGCTGGACTGTCAATGACATACAGAAGTTAGTGGGAAAGTTAAATTGGGCAAGTCAAATTTATGCAGGAATCAGGGTAAGGGAGTTATGTAAACTCCTCAGAGGAACCAAA
>HIVLLVHN35 [organism=Human immunodeficiency virus type 1] partial pol gene
CACTCTTTGGCAACGACCAATAGTAAACATAAAAATAGAGGGACAATTAAAGGAAGCTCTATTAGATACAGGAGCAGATGATACAGTATTAGAAGAAATGAATTTGTCAGGAAGATGGAAACCAAAAATGATAGGGGGAATTGGAGGTTTTATCAAAGTAAGACAGTATGATCAGGTAAACATAGAAATCTGTGGACATAAAGCTATAGGTACAGTATTAGTAGGACCTACACCTGTCAACATAATTGGAAGGAATCTGTTGACTCAGCTTGGTTGTACTTTAAATTTTCCAATTAGTCCTATTGAAACTATACCAGTAAAGTTAAAACCAGGAATGGATGGCCCAAAAGTTAAACAATGGCCATTGACAGAAGAAAAAATAAAAGCATTAGTAGAAATTTGTACAGAAATGGAAAAGGAAGGGAAAATTTCAAAAATTGGGCCTGAAAATCCATACAATACACCAGTATTTGCCATAAAGAAAAAAGACAGTACTAAATGGAGAAAGTTAGTAGATTTCAGAGAACTTAATAAAAGAACTCAAGATTTTTGGGAAGTTCAATTAGGAATACCACACCCAGCAGGGTTAAAAAAGAAAAAATCAGTGACAGTACTGGATGTGGGGGATGCATATTTTTCAGTTCCTTTACATGAAGACTTCAGAAAGTATACTGCATTCACCATACCTAGTACAAACAATGAGACACCAGGGATTAGATATCAATACAATGTGCTTCCGCAGGGATGGAAAGGATCACCAGCAATATTTCAAAGTAGCATGACAAAAATCTTAGAGCCTTTCAGAAAACAAAATCCAGACATAGTTATCTATCAATACATGGATGATTTGTATGTAGGATCTGACTTAGAAATAGGGCAGCATAGAATAAAAATAGAGGAACTGAGACAACATTTGTTGAGGTGGGGATTTACCACACCAGACAAAAAACATCAGAAAGAACCTCCATTCCTTTGGATGGGGTATGAGCTCCATCCTGATAAATGGACAGTGCAGCCTATAGTGCTGCCAGAAAAAGACAGCTGGACTGTCAATGACATACAGAAATTAGTAGGAAAATTAAATTGGGCAAGTCAAATTTATCAAGGGATTAAAGTAAAGCAATTATGTAAACTCCTTAGGGGAGCAAAA
>HIVLLVHN37 [organism=Human immunodeficiency virus type 1] partial pol gene
CACTCTTTGGCAACGACCCCTTGTCACAATAAAGATAGGGGGGCAATTAAAGGAAGCTCTATTAGATACAGGAGCAGATGATACAGTATTAGAAGACATGAATTTGCCAGGGAAATGGAAACCAAAAATGATAGGAGGAATTGGAGGTTTTATCAAAGTAAGACAGTATGAACAGATACCCGTAGAAATCTGTGGACATAAAGCTATAGGTACAGTATTAGTAGGACCTACACCTGTCAACATAATTGGAAGAAATCTGTTGACTCAGCTTGGTTGCACTTTAAATTTTCCAATCAGTCCTATTGAAACTGTACCAGTAAAATTAAAGCCAGGAATGGATGGCCCAAAGGTAAAACAATGGCCATTGACAAAAGAGAAAATAGAAGCATTAACAGCAATTTGTGATGAAATGGAAAAGGAAGGAAAAATTACAAAAATTGGGCCTGAAAATCCATACAACACTCCAATATTTGCCATAAAAAAGAAAGACAGTACTAAGTGGAGAAAATTAGTAGATTTCAGGGAACTCAATAAAAGAACTCAAGATTTCTGGGAAGTTCAGTTAGGAATACCACACCCAGCAGGGTTAAAAAAGAAAAAATCAGTGACAGTACTGGATGTGGGGGATGCATATTTTTCAGTTCCTTTATATGAAGGCTTCAGAAAATATACTGCATTCACCATACCTAGTATAAACAATGAAACGCCAGGGATTAGGTATCAGTACAATGTACTTCCACAGGGATGGAAAGGATCACCAGCAATATTTCAAAGTAGCATGACAAAAATCTTAGAGCCTTTTAGAAAACAAAATCCAGACATAGTCATCTATCAATACATGGATGATTTGTATGTAGGATCTGACTTAGAGATAGGGCAGCATAGAACAAAAATAGAGGAACTAAGACATCATTTGTTGAAGTGGGGATTTACCACACCAGACAAGAAACACCAGAAAGAACCTCCATTTCTTTGGATGGGGTATGAACTCCATCCTGACAAATGGACAGTACAGCCTATACAGCTGCCAGTACAAGATAGCTGGACTGTCAATGATATACAAAAGTTAGTGGGAAAATTAAACTGGGCAAGTCAGATTTATCCTGGAATTAAAGTAAGGCAACTTTGTAAACTCCTTAGGGGGGCCAAA
>HIVLLVHN38 [organism=Human immunodeficiency virus type 1] partial pol gene
CACTCTTTGGCAACGACCCCTTGTCACAATAAAAATAGGAGGACAGCTAAGAGAAGCTCTATTAGATACAGGAGCAGATGATACAGTATTAGAAGATATAAATTTGCCAGGAAAATGGAAACCAAAAATGATAGGGGGAATTGGAGGTTTTATCAAGGTAAAGCAATATGATGATATACCTATAGAAATTTGTGGAAAAAAGGCTATAGGTACAGTGTTAGTAGGACCTACACCTATCAACATAATTGGACGAAATATGTTGACTCAGCTTGGTTGTACTTTAAATTTCCCCATTAGTCCTATTGACACTGTACCAGTAAAATTAAAGCCAGGAATGGATGGACCAAAGGTTAAACAATGGCCATTGACAGAAGAAAAAATAAAAGCATTAACAGAAATTTGTAAAGAGMTGGAAGAGGAAGGAAAAATCTCMAAAATTGGGCCTGAAAATCCATATAACACTCCAGTATTTGCTATAAAGAAAAAGGACAGCACAAAATGGAGGAAATTAGTAGATTTTAGAGAGCTCAATAAAAGAACTCAGGACTTTTGGGAAGTTCAATTAGGAATACCACATCCAGCAGGATTAAAAAAGAACAAATCAGTGACAGTACTAGATGTGGGAGATGCATATTTTTCAGTTCCTTTAGATGAAAGCTTTAGAAAGTATACTGCATTCACCATACCCAGTATAAACAATGAGACACCAGGAATCAGATATCAGTACAATGTGCTACCACAGGGATGGAAAGGATCTCCGGCAATATTCCAGTGTAGCATGACAAAAATCTTAGAGCCCTTTAGAAGAAAAAATCCAGAGATGGTTATCTATCAATACGTGGATGACTTGTATGTAGGATCTGATTTAGAAATAGGGCAGCACAGAGCAAAAATAGATGAGCTGAGAGCTCATCTATTAAGCTGGGGATTTACTACACCAGACAAAAAGCATCAGAAGGAACATCCATTTCTTTGGATGGGGTATGAACTCCATCCGGACAGATGGACAGTCCAGCCTATACAATTGCCAGAAAAGGATAGCTGGACTGTCAATGATATACAAAAATTAGTGGGAAAACTAAATTGGGCAAGTCAAATTTATGCAGGGATTAAGGTAAAGCAACTGTGTAAACTCCTCAGGGGAGCTAAA
>HIVLLVHN39 [organism=Human immunodeficiency virus type 1] partial pol gene
CACTCTTTGGCAACGACCCCTCGTCACAATAAAGATAGGGGGGCAATTAAAGGAAGCTCTATTAGATACAGGAGCAGATGATACAGTATTAGAAGACATGAATTTGCCAGGAAGATGGAAACCAAAAATGATAGGGGGAATTGGAGGTTTTATCAAAGTAAGACAGTATGATCAGATACCCATAGAAATCTGCGGACACAAGGCTGTAGGTACAGTATTAATAGGACCTACACCTGTCAACATAATTGGGAGAAATTTGTTGACTCAGCTTGGTTGCACTTTAAATTTTCCCATTAGTCCTATTGAAACTGTACCAGTAAAATTAAAGCCAGGAATGGATGGSCCAAAAGTTAAACAATGGCCATTGACAGAAGAAAAAATAAAAGCATTAGTAGAAATTTGTACAGAAATGGAAAAGGAAGGGAAAATTTCAAAAATTGGGCCTGAAAATCCATACAAYACTCCAGTATTTGCCATAAAGAAAAAAGACAGTACTAAATGGAGAAAATTAGTAGATTTCAGGGAACTTAATAAAAGAACTCAAGACTTCTGGGAAGTTCAATTAGGAATACCACATCCYGCAGGGTTAAARAAGAAAAAATCCGTAACAGTCCTGGATGTGGGTGATGCGTATTTCTCAGTCCCTTTAGATAAAAACTTCAGGAAGTATACTGCATTTACCATACCTAGTGTAAACAATGAGACACCAGGGATCAGATATCAGTACAATGTGCTTCCGCAGGGATGGAAAGGATCACCAGCAATATTCCAATGTAGCATGACAAAAATYTTAGAGCCTTTTAGAAAACAAAATCCAGAAATAGTTATCTATCAATACATGGATGATTTGTATGTAGGATCTGACTTAGAAATAGGACAGCATAGAGCAAAAATAGAGGARCTGAGACAACATCTGTTAAGGTGGGGATTTACCACACCAGACAAAAAACATCAGAAAGAACCTCCATTCCTTTGGATGGGTTATGAACTCCATCCTGATAAATGGACAGTRCAGCCTATAGTGCTGCCAGAAAAGGACAGYTGGACTGTCAATGACATACAGAAGTTAGTGGGAAAGTTRAATTGGGCAAGTCAGATTTATGCRGGGATTAGGRTAAAGGAATTATGTAAACTCCTTAGGGGAACCAAA
>HIVLLVHN40 [organism=Human immunodeficiency virus type 1] partial pol gene
CACTCTTTGGCAACGACCCCTTGTGTCAATAAAAGTAGGGGGCCAGGTAAAAGAAGCTCTCTTAGACACMGGAGCAGATGATACAGTATTAGAAGAAATAAATTTGCCAGGAAAATGGAAACCAAAAATGATAGGAGGAATTGGAGGTTTTATYAAAGTAAGACAATATGAGCAAATACTTATAGAAATCTGTGGAAAAAAGGCTATAGGTACAGTATTAGTGGGACCCACACCTGTCAATATAATAGGAAGAAATTTGTTAACCCAGCTTGGATGCACACTAAAYTTTCCAATCAGTCCCATTGAAACTGTACCAGTAAAGTTAAAGCCAGGAATGGATGGCCCAAGGGTTAARCAATGGCCATTGACAGAAGAAAAAATAAAAGCATTAACAGCAATTTGTGAAGAAATGGAGAAGGAAGGAAAAATTACAAAAATTGGGCCTGACAATCCATATAACACTCCAATATTTGCCATAAAAAAGAAGGATAGTAGTAAGTGGAGAAAATTAGTAGATTTCAGGGAACTCAATAAAAGAACTCAAGATTTTTGGGAGGTTCAATTAGGAATACCACACCCAGCAGGGTTAAAAAAGAAAAAATCAGTATCAGTCCTGGATGTGGGTGATGCATATTTCTCAGTTCCTTTAGATAAAGACTTCAGGAAGTATACTGCATTTACCATACCTAGTATAAACAACGAGACACCAGGGATTAGATATCAGTACAATGTGCTTCCACAGGGATGGAARGGATCACCAGCAATATTCCAATGCAGTATGACAAAAATCTTAGAGCCTTTTAGAAAACAAAATCCAGACATAGTWATCTATCAATACATGGATGACTTGTATGTAGGATCTGACTTAGAAATAGGGCAGCATAGAACAAAAATAGAGGAACTGAGAGAACATCTGTTAAGGTGGGGATTTACCACACCAGACAAGAAACATCAGAAAGAACCTCCATTTCTTTGGATGGGGTATGAACTCCATCCTGACAAATGGACAGTACAGCCTATAGAGCTGCCAGAAAAGGATAGCTGGACTGTCAATGATATACAGAAGTTAGTGGGAAAATTAAATTGGGTAAGTCC
>HIVLLVHN41 [organism=Human immunodeficiency virus type 1] partial pol gene
CACTCTTTGGCAACGACCCATTGTYACAATAAAGATAGGGGGGCAAGTAAAGGAAGCTCTATTAGATACAGGAGCAGATGATACAGTATTAGAAGACATGAATTTRCCAGGAAGATGGAAACCAAAAATGATAGGGGGAATTGGAGGTTTTATCAAAGTAAAACAGTATGAAGACATAYCCATAGAAATCTGTGGACACMAGGCRGTGGGTACAGTATTAATAGGACCTACACCTGTCAACATAATTGGGAGAAATCTGTTGACTCAGCTTGGTTGCACTYTAAATTTTCCTATTAGTCCTATTGAAACTGTACCAGTAAAATTAAAGCCAGGAATGGATGGCCCAAAAGTTAAACAATGGCCATTGACAGAAGAAAAAATAAAAGCACTAGTAGAAATTTGTACAGAAATGGAAAAGGAAGGRAAAATTTCAARAATHGGGCCTGAAAATCCATACAATACTCCAGTATTTGCCATAAAGAAAAAAGACAGTACTAAATGGAGAAAACTAGTAGATTTCAGGGAACTTAATAAAAGAACTCAAGACTTCTGGGAAGTTCAATTAGGAATACCACATCCCGCAGGATTAAAAAAGAAAAAATCTGTAACAGTCCTGGATGTGGGTGATGCATATTTCTCAGTCCCTTTAGATAAAGAATTCAGGAAGTATACTGCATTTACCATACCTAGTGTAAACAATGAGACACCAGGGATCAGATATCAGTATAATGTGCTTCCACAGGGATGGAAAGGATCACCAGCAATATTCCAGTGTAGCATGACAAAAATTTTAGATCCTTTCAGAAAAGAAAATCCAGATGTAGTTATCTATCAATACATGGATGACTTGTATGTAGGATCTGATTTAGAAATAGGGCAGCATAGAGAAAAAATAGAGAAACTGAGAGAACATCTGTTAAGGTGGGGATTTACCACACCAGACAAAAAACATCAGAAGGAACCTCCATTTCTTTGGATGGGTTATGAACTCCATCCTGATAAATGGACAGTACAGCCTATAGTGCTGCCAGAAAAGGACAGCTGGACTGTCAATGACATACAGAAATTAGTGGGAAAGTTAAATTGGGCAAGTCAAATTTATGCAGGGATTAAGGTAAAAGAATTATGTAAACTCATTAGGGGAACCAAA
>HIVLLVHN42 [organism=Human immunodeficiency virus type 1] partial pol gene
CACTCTTTGGCAACGACCCATTGTTACAATAAAGATAGGGGGGCAGTTAAAGGAAGCTCTATTAGATACAGGAGCAGATGATACAGTATTAGAAGACATGGATTTGCCAGGAAAATGGAAACCAAAAATGATAGGGGGAATTGGRGGTTTTATCAAAGTAAGACAGTATGAAAACATAWCCATAGAMATTTGYGGACACAAAGCYATAGGTACAGTATTAATAGGACCTACACCWGTCAACATAATTGGCAGAAATCTGTTGACTCAGCTTGGYTGCACTTTAAACTTTCCCATCAGTCCTATTGAAACTGTACCAGTAAAATTAAAGCCAGGGATGGATGGCCCAAGGGTYAAACAATGGCCATTGACAGAAGAAAAAATAAAAGCATTAACAGAAATTTGTGAGGAAATGGARAAGGAAGGAAAAATTACAAAAATTGGGCCTGAGAATCCATATAACACTCCAATATTYGCCATAAAAAAGAAGGACAGTACTAAGTGGAGAAAATTAGTAGATTTYAGRGAAYTMAATAAGAGAACTCAAGATTTTTGGGAAGTTCAATTAGGAATACCACACCCAGCAGGGTTAAAAAAGAAAAAATCAGTGACAGTACTGGATGTGGGGGATGCATATTTTTCAGTTCCTTTAGATAAAGACTTCAGGAAATATACTGCATTCACCATACCTAGTATAAACAATGAAACACCAGGGATTAGGTATCAGTACAATGTACTTCCCCAGGGATGGAARGGATCACCAGCAATATTCCAAAGTAGCATGACAAAGATCTTAGATCCTTTTAGAAAACAAAATCCAGACATAGTTATCTATCAATACATGGATGATTTGTATGTAGGATCTGACTTAGAGATAGGACAGCAYAGAACAAAAATAGAGGAACTGAGACAGCATTTGTTGAAGTGGGGRTTTACCACACCAGAYAARAAACATCAGAAAGAACCTCCATTTCTTTGGATGGGGTATGAACTYCATCCTGACAAATGGACAGTACAGCCTATACAGYTGCCARAYAAAGATAGCTGGACTGTCAATGACATACAAAAGTTAGTRGGAAAATTAAATTGGGCAAGTCC
>HIVLLVHN43 [organism=Human immunodeficiency virus type 1] partial pol gene
CACTCTTTGGCAACGACCCCTTGTCACAATAAAGATAGGGGGGCAATTAAAGGAAGCTCTATTAGATACAGGAGCAGATGATACAGTATTAGAAGACATGAATTTGCCAGGGAAATGGAAACCAAAAATGATAGGGGGAATTGGAGGTTTTATCAAAGTAAGACAGTATGAAGAGATACCTATAGAAATCTGTGGACATAAAGCTGTAGGTACAGTATTAGTAGGACCTACACCTGTCAACATAATTGGAAGAAATCTGTTGACTCAGCTTGGTTGCACTCTAAATTTTCCAATCAGTCCTATTRAAACTGTACCAGTAAAACTAAAGCCAGGAATGGATGGCCCAAAGGTAAAACAATGGCCATTGACAAAAGAGAAAATAGAAGCATTAACAGCAATTTGTGATGAAATGGAAAAGGAAGGAAAAATTACAAAAATTGGGCCTGAAAATCCATACAACACTCCAATATTTGCCATAAAAAAGAAGGACAGTACTAAATGGAGAAAATTAGTAGATTTCAGGGAACTCAATAAAAGAACTCAAGATTTCTGGGAAGTTCAGTTAGGAATACCACACCCAGCAGGGTTAAAAAAGAAAAGATCAGTGACAGTACTGGATGTGGGGGATGCATATTTTTCAGTTCCTTTATATGAAGACTTCAGGAAGTATACTGCATTCACCATACCTAGTATAAACAATGAAACACCAGGAATTAGGTATCAGTACAATGTACTTCCACAGGGATGGAAAGGATCACCAGCAATATTTCAAAGTAGCATGACAAAAATCTTAGAGCCTTTTAGAAAACAAAATCCAGACATAGTCATCTATCAATACATGGATGATTTGTATGTAGGATCTGACTTAGAGATARGGCAGCATAGAACAAAAATAGAGGAACTGMGACAACATTTGTTGAGGTGGGGATTTACCACACCAGACAAGAAACACCAGAAAGAACCTCCATTTCTTTGGATGGGGTATGAACTCCATCCTGACAAATGGACAGTACAGCCTATACAGCTGCCAGWACAAGATAGCTGGACTGTCAATGATATACAAAAGTTAGTAGGAAAATTAAACTGGGCAAGTCAGATTTATCCTGGAATTAAAGTAAGGCAACTTTGTAAACTCCTTAGGGGGGCCAAA
>HIVLLVHN44 [organism=Human immunodeficiency virus type 1] partial pol gene
CACTCTTTGGCAACGACCCCTCGTCACAGTAAAAATAGGAGAGCAATTAAGGGAAGCTCTATTAGATACAGGAGCAGATGATACAGTATTAGAAGACATGAATTTACCAGGAAAATGGAAGCCAAAAATGATAGGGGGAATTGGAGGTTTTATCAAAGTAAGACAGTATGATCAGGTACCCGTAGAAATCTGTGGACACAAAGCCGTAGGTACAGTATTAATAGGACCTACACCTGTCAACATAATTGGGAGAAATTTGTTGACTCAGATTGGTTGTACTCTAAATTTTCCCATTAGTCCTATTGAAACTGTACCAGTAAGATTAAAGCCAGGAATGGATGGCCCAAAGGTTAAACAATGGCCATTGACAGAAGAAAAAATAAAAGCATTAATAGAAATTTGTACAGAAATGGAAAAGGAAGGAAAAATTTCAAAAATCGGGCCTGAAAACCCATACAATACTCCAGTATTTGCCATAAAGAAAAAAGACAGTACTAAATGGAGAAAATTAGTAGATTTCAGGGAACTTAATAAAAGAACTCAAGACTTTTGGGAAGTTCAATTAGGGATACCACATCCCGCAGGGCTAAAAAAGAAAAAATCTGTAACAGTCCTGGATGTGGGTGATGCATATTTCTCAGTCCCTCTAGATGAAGACTTCAGGAAGTACACTGCATTTACCATACCTAGTGTAAACAATGCAACACCAGGGACCAGATATCAGTACAATGTGCTTCCACAGGGATGGAAGGGATCACCAGCAATATTCCAATGTAGCATGACAAAAATCTTAGAGCCTTTTAGAAAGCAAAATCCAGACATAGTTATCTACCAATACATGGATGATTTGTATGTAGGCTCTGACTTAGAAATAGGGCAGCATAGAGCAAAAATAGAGGAACTGAGACAACATCTGTTGAGGTGGGGATTCACCACACCAGATAAAAAACATCAGAAAGAACCTCCATTTCTTTGGATGGGTTATGAACTTCATCCTGATAAATGGACAGTACAGCCAATAGTGCTGCCAGAAAAGGACAGCTGGACTGTCAATGACATACAGAAGTTAGTGGGAAAATTAAATTGGGCAAGTCAGATTTATGCAGGAATTAAAATAAAGGAATTATGTAAACTTCTTAGGGGAACCAAG
>HIVLLVHN45 [organism=Human immunodeficiency virus type 1] partial pol gene
CACTCTTTGGCAACGACCCCTCGTCACAATAAAGATAGGGGGGCAATTAAAGGAAGCTCTATTAGATACAGGAGCAGATGATACAGTATTAGAAGAAATGAATTTGCCAGGAAGATGGAAACCAAAAATGATAGGGGGAATTGGAGGTTTTATTAAAGTAAAACAGTATGATCAAGTATCCATAGAAATCTGTGGACACAAGGTGGTAGGTACAGTATTAATAGGACCCACACCTGTCAACATAATTGGGAGAAATCTGTTGACCCAGCTTGGTTGCACTTTAAATTTTCCTATTAGTCCTATTGAAACTGTACCAGTAAAATTAAAGCCAGGAATGGATGGCCCAAAGGTTAAACAATGGCCATTGACAGAAGAAAAAATAAAAGCATTAATAGAAATTTGTACAGAAATGGAAAAGGAAGGAAAAATTTCAAAAATTGGGCCTGAAAATCCATACAATACTCCAGTATTTGCCATAAAGAAAAAAGATGGTACTAAATGGAGAAAATTAGTAGATTTCAGGGAACTTAATAAAAGAACTCAAGACTTCTGGGAAGTTCAATTAGGAATACCACATCCCGCAGGATTAAAAAAGAAAAAGTCTGTAACAGTCCTAGATGTGGGTGATGCATACTTCTCAGTTCCTTTAGATAAAGACTTCAGGAAGTATACTGCATTTACCATACCTAGTGTAAACAATGAGACACCAGGGATAAGATATCAGTACAATGTGCTTCCGCAGGGATGGAAAGGATCACCAGCAATATTCCAGAGTAGCATGACAAAAATTTTAGATCCTTTTAGAAAACAAAATCCAGACATGGTTATCTATCAATACATGGATGATTTGTATGTAGGATCTGATTTAGAGATAGGGCAGCATAGAGCAAAAATAGAGGAACTGAGACAACATCTGTTAGGGTGGGGATTTACCACACCAGATAAAAAACATCAGAAAGAACCTCCATTCCTTTGGATGGGTTATGAACTCCATCCTGATAAATGGACAGTACAGCCTATAGTGCTGCCAGAAAAGGACAGTTGGACTGTCAATGACATACAGAAGTTAGTGGGAAAATTGAATTGGGCAAGTCAGRTTTATCCAGGGATTAAGATAAAGGAATTATGTAAACTCACTAGGGGAACCAAA
>HIVLLVHN46 [organism=Human immunodeficiency virus type 1] partial pol gene
CACTCTTTGGCAACGACCCCTTGTCACAATAAAGATAGGGGGACAATTAAAGGAAGCTCTATTAGATACAGGAGCAGATGATACAGTATTAGAAGACATAAATTTGCCAGGGAAATGGAAACCAAGAATGATAGGGGGAATTGGAGGTTTTATCAAAGTAAGACAGTATGAAGAAGTACCTATAGAAATCTGTGGACATAAAGCTATAGGTACAGTATTAGTAGGACCTACACCAATCAACATAATTGGAAGAAATCTGTTGACTCAGCTTGGGTGCACTCTAAATTTTCCAATCAGTCCTATTGAAACTGTACCAGTAAAATTAAAGCCAGGAATGGATGGCCCAAAGGTAAAACAATGGCCATTGACAAAAGAGAAAATAGAAGCATTAATAGCAATTTGTGATGAAATGGAAAAGGAAGGAAAAATTACAAAAATTGGGCCTGAAAATCCATACAACACTCCAATATTTGCCATAAAAAAGAAGGACAGTACTAAGTGGAGAAAATTAGTAGATTTCAGAGAGCTCAATAAAAGAACTCAAGAGTTCTGGGAAGTTCAGTTAGGAATACCACACCCAGCAGGGTTAAAAAAGAAAAAATCAGTGACAGTACTAGATGTGGGGGATGCATATTTTTCAGTTCCTTTATATGAAAACTTCAGGAAGTATACTGCATTCACCATACCTAGTACAAACAATGAAACACCAGGAATTAGGTATCAGTACAATGTACTTCCGCAGGGATGGAAAGGATCACCAGCAATATTTCAAAGTAGCATGACCAAGATTTTAGAGCCTTTTAGAAAGCAAAATCCAGACATAGTTATCTATCAATACATGGATGATTTGTATGTAGGATCTGACTTAGAGATAGGGCAGCATAGAACAAAAATAGAGGAACTGAGACAACATTTGTTGAGGTGGGGATTTACCACACCAGACAAGAAACACCAGAAAGAACCTCCATTTCTTTGGATGGGGTATGAACTCCATCCTGACAAATGGACAGTACAGCCTATACAGCTGCCAGTACAAGATAGCTGGACTGTCAATGATATACAAAAGTTAGTGGGAAAATTAAACTGGGCAAGTCAGATTTATCCTGGAATTAAAGTAAAGCAACTTTGTAAACTCATTAGGGGGGCCAAA
>HIVLLVHN47 [organism=Human immunodeficiency virus type 1] partial pol gene
CACTCTTTGGCAACGACCCCTCGTCACAATAAAGATAGGGGGGCAATTAAAGGAAGCTCTATTAGATACAGGAGCAGATGATACAGTATTAGAGGAAATGAGTTTGCCAGGAAGATGGAAACCAAAAATGATAGGGGGAATTGGAGGTTTTATCAAAGTAAGACAGTATGATCAGGTACCTATAGAAATTTGTGGACACAAGACTGAAGGTACAGTATTAATAGGACCTACACCTGTCAACATAATTGGAAGAAATCTGTTGACTCAGCTTGGTTGCACTTTAAATTTTCCCATTAGTCCTATTGAAACTGTACCAGTAAAATTAAAGCCAGGAATGGATGGCCCAAGAGTTAAACAATGGCCATTAACAGAAGAAAAAATAAAAGCATTAGTAGAAATTTGTACAGAAATGGAAAAGGAAGGGAAGATTTCAAAAATAGGGCCTGAAAATCCATACAATACTCCAGTATTTGCCATAAAGAAAAAGGACAGTACTAAATGGAGAAAATTAGTAGATTTCAGGGAACTTAATAAAAGGACTCAAGACTTCTGGGAAGTTCAATTAGGAATACCACATCCTGCAGGGTTAAAAAAGAAAAAATCTGTAACAGTCTTGRATGTGGGTGATGCATACTTCTCAGTTCCTTTAGATAAAGATTTCAGGAAGTACACTGCATTTACCATACCTAGTGTAAACAATGAGACACCAGGGATCAGATATCAGTACAATGTGCTTCCACAGGGATGGAAAGGATCACCAGCAATATTCCAATGTAGCATGACAAAAATCTTAGAGCCTTTTAGAAAACAAAATCCAGACATAGTTATCTATCAGTACATGGATGACTTGTATGTAGGCTCTGATTTAGAAATAGGGCAGCATAGAGCAAAAATAGAGGAATTGARACAACATCTGTTGGGGTGGGGATTTACCACACCAGACAAAAAACATCAGAAAGAACCCCCATTCCTTTGGATGGGTTATGAACTCCATCCTGATAAATGGACAGTACAGCCTATAGTGCTGCCAGAAAAGGACAGCTGGACTGTCAATGACATACAGAAGTTAGTGGGAAAGTTGAATTGGGCAAGCCAGATTTATGCAGAAATTAAGGTAAAGGAATTATGTAAACTCATTAGGGGAACCAAA
>HIVLLVHN48 [organism=Human immunodeficiency virus type 1] partial pol gene
CACTCTTTGGCAACGACCCCTTGTCACAGTAAAAATAGAAGGACAGCTAAGAGAAGCTCTACTAGATACAGGAGCAGATGATACAGTCTTAGAAGATATAAATTTGCCAGGAAAATGGAAGCCAAAAATGATAGGGGGAATTGGAGGCTTTATCAAGGTCAGGCAATATGATCAGATAAATATAGAAATTTGTGGAAAAAAGGCTATAGGTACAGTATTAGTGGGACCTACACCTGTCAACATAATTGGACGAAATATGTTGACTCAGGTTGGTTGTACTTTAAATTTCCCAATTAGTCCTATTGACACTGTACCAGTAAAATTAAAGCCAGGAATGGATGGGCCAAAGGTTAAACAATGGCCATTGACAGAAGAAAAAATAAAAGCATTAACAGAAATTTGTACAGAAATGGAAAAAGAAGGAAAAATCTCAAAAATTGGGCCTGAAAATCCATACAATACTCCAGTATTTGCTATAAAGAAAAAAGATAGTACCAAATGGAGGAAATTAGTAGATTTCAGAGAACTTAATAAAAGAACTCAGGACTTTTGGGAAGTTCAGTTAGGAATACCGCATCCAGCAGGTTTAAAAAAGAAAAAATCAGTAACAGTACTAGATGTAGGAGATGCATATTTTTCAGTTCCTTTAGATGAAAGCTTTAGAAAGTATACTGCATTCACCATACCTAGTAGAAACAATGAGACACCAGGAGTTAGATATCAGTATAATGTGCTTCCACAGGGATGGAAGGGATCACCAGCAATATTCCAAAGTAGCATGACAAAAATCTTAGAGCCTTTTAGAAAACAAAATCAAGACATAGAAATCTATCAATACATGGATGATTTGTATGTAGGATCTGACTTAGAAATAGGGCAGCATAGAACAAAAGTAGAGGAGCTGAGACAACATTTGTTGAAGTGGGGACTTACCACACCAGATAAGAAACATCAGAAAGAACCCCCATTCCTTTGGATGGGTTATGAACTCCATCCTGACAAATGGACAGTACAGCCTATAGTGCTGCCAGAAAAGGACAGCTGGACTGTCAATGATATACAAAAGTTAGTGGGAAAATTAAATTGGGCAAGTCAAATTTATGCAGGGATCCAGGTGAAGCAACTGTGCAAGCTCCTCAGGGGAGCTAAA
>HIVLLVHN49 [organism=Human immunodeficiency virus type 1] partial pol gene
CACTCTTTGGCAGCGACCCCTTGTCACAATAAAAATAGGGGGACAACTAAAAGAAGCTCTATTAGATACAGGGGCAGATGATACAGTATTAGAAGATATAAATTTGCCAGGAAAATGGAAGCCAAAAATGATAGGGGGAATTGGAGGTTTTATTAAAGTAAGACAATATGATCAGATATCTATAGAAATTTGTGGGAAAAAAGCTATAGGTACAGTGCTAGTAGGACCTACACCTGTCAACATAATTGGACGAAATATGTTGACTCAAATTGGTTGTACTTTAAATTTTCCAATTAGTCCTATTGACACTGTACCAGTAAAATTAAAGCCAGGAATGGATGGACCAAAGGTTAAACAGTGGCCATTGACAGAAGAAAAAATAAAAGCATTGACAGAAATTTGTAAGGAAATGGAGAAGGAGGGAAAGATCTCAAAAATTGGGCCTGAAAATCCATATAATACTCCAGTATTTGCTATAAAGAGAAAGGACAGCACCAAATGGAGAAAATTAGTAGATTTCAGAGAGCTCAATAAAAGAACTCAGGACTTTTGGGAAGTTCAATTAGGAATACCACACCCAGCAGGATTAAAAAAGAAAAAATCAATGACAGTACTAGATGTGGGAGATGCATATTTTTCAGTTCCTTTAGATGAAAGCTTTAGAAAGTATACTGCATTCACCATACCTAGTATAAACAATGAGACACCAGGAATCAGATATCAGTACAATGTGCTACCACAGGGATGGAAAGGATCTCCAGCAATATTCCAGTGTAGCATGACAAAAATCTTAGAGCCCTTTAGAAAAAACAATCCAGAGATGGATATCTATCAATACATGGATGACTTGTATGTAGGATCTGATTTAGAAATAGGGCAGCACAGAACAAAAATAGAGGAGCTAAGAGCTCATCTATTGAGCTGGGGATTTACTACACCAGACAAAAAGCATCAGAAGGAACCTCCCCTTCTTTGGATGGGGTATGAACTCCATCCGGACAGATGGACAGTCCAGCCTATAGAACTACCAGAAAAAGACAGCTGGACTGTCAATGATATACAGAAATTAGTGGGAAAACTAAATTGGGCAAGTCAAATTTATGCAGGGATTAAGGTAAAGCAACTGTGTAGACTCCTTAGGGGAGCTAAA
>HIVLLVHN50 [organism=Human immunodeficiency virus type 1] partial pol gene
CACTCTTTGGCAACGACCCCTCGTCACAATAAAGATAGGGGGGCAATTAAAGGAAGCTCTATTAGATACAGGRGCAGATGATACAGTRTTAGAAGACATGAATTTGCCAGGAAGATGGAAACCAAAAATGATAGGGGGAATTGGAGGTTTTATCAAAGTAARACAGTATGATCAGATACCCATAGAAATCTGCGGACACAAGGCTGTGGGTACAGTGTTAATAGGACCTACACCTGTCAACATAATTGGAAGAAATTTGTTGACTCAAATTGGTTGCACTTTAAATTTTCCCATTAGTCCTATTGAAACTGTACCAGTAGCATTAAAGCCAGGAATGGATGGCCCAARAGTTAARCAATGGCCATTGACAGAAGAAAAAATAAAAGCMTTAGTAGAAATTTGTACAGAATTGGAAAAGGAAGGGAAAATTTCAAAAATYGGGCCTGAAAATCCATACAATACTCCAGTRTTTGCCATAAAGAAAAAAGACAGTAATAGATGGAGAAAATTAGTAGATTTCAGGGAACTYAACAAAAGAACTCAAGACTTCTGGGAAGTTCAATTAGGAATACCACATCCCGCAGGGTTAAAAAAGAAAAAATCCGTAACAGTCTTGGATGTGGGTGATGCATATTTCTCAGTCCCTTTAGATAAAGACTTCAGGAAGTACACTGCATTTACRATACCTAGTATAAACAATGAGACACCAGGGATTAGATATCAGTACAATGTGCTTCCACAGGGATGGAAAGGATCACCAGCAATATTCCAAAGTAGCATGACAAAAATCTTAGAGCCTTTTAGAAAGCAAAATCCAGACATAGTYATCTGTCAATACGTGGATGATTTGTATGTAGCATCTGACTTAGAAATAGGGCAGCATAGAGCAAAAATAAAGGAACTGAGACAACATTTGTTGCRGTGGGGATTTTTCACACCAGACCAAAAACATCAGGAAGAACCTCCATTTCGTTGGATGGGTTATGAACTCCATCCTGATAAATGGACAGTAAAGCCTATAGTTTTGCCAGAAAAGGACAGTTGGACTGTCAATGACATACAGAAGTTAGTGGGAAAGTTAAATTGGGCAAGTCAAATTTATGCAGGAATCAAGGTAAGGGAGTTATGTAAACTCATTAGGGGAACCAAA
>HIVLLVHN51 [organism=Human immunodeficiency virus type 1] partial pol gene
CACTCTTTGGCAACGACCCCTTGTCACAATAAAGATAGGGGGGCAGTTAAAAGAAGCTCTATTAGATACAGGAGCAGATGATACAGTATTAGAAGAAATGAATTTGCCAGGAAGATGGAAACCAAAAATGATAGGGGGAATTGGAGGTTTTATTAAAGTAAGACARTATGATCAAGTAYMMWTAGAAATCTGTGGACACAAGACTGWAGGTACAGTATTAATAGGACCYACACCTATYAACATAATTGGCAGAAATCTGTTGACTCARCTTGGTTGCACYTTAAATTTTCCYATTAGTCCTATTGAMACTGTACCAGTAAAATTAAAGCCAGGAATGGATGGCCCAAAAGTTAAACAATGGCCATTGACAGAAGAAAAAATAAAAGCATTAATAGAAATTTGTACAGAAATGGAAAAGGAAGGGAAAATYTCAAAAATYGGGCCTGAGAATCCATACAATACYCCAGTATTTGCCATAAAGAAAAAAGACAGTACTAARTGGAGAAAATTAGTAGATTTCAGGGAACTTAATAAAAGAACTCAAGACTTCTGGGAAGTTCAATTAGGAATACCACATCCCGCAGGGTTAAAAAAGAAAAAATCHGTAACAGTYCTGGATGTGGGTGATGCATATTTCTCAGTCCCTTTAGATRAAGACTTCAGGAAGTATACTGCATTTACCATACCTAGTGTAAACAATGAGACWCCAGGGATCAGATATCAGTACAATGTGCTTCCACAGGGATGGAAAGGATCACCAGCAATATTCCAATGTAGCATGACAAAAATCTTAGAGCCTTTTAGAAAACAAAATCCAGACATAGTTATCTATCAATACATGGATGATTTGTATGTAGGATCTGACTTAGAAATAGGRCAGCATAGAGCAAAAATAGAGGAATTGAGACAACATTTGTTGARGTGGGGATTTACCACACCAGACAAAAAACATCAGAAAGAACCTCCATTTCTTTGGATGGGTTATGAACTCCATCCTGATAAATGGACAGTACAGCCTATAGTGCTGCCAGAAAAGGACAGCTGGACTGTCAATGACATACAGAAGTTAGTGGGAAAGCTGAATTGGGCAAGTC
>HIVLLVHN52 [organism=Human immunodeficiency virus type 1] partial pol gene
CACTCTTTGGCAACGACCCCTTGTCTCAATAAAGATAGGGGGGCAGTTAAAGGAAGCTCTGTTAGATACAGGAGCAGATGATACAGTATTAGAAGAAATGAATTTGCCAGGGAGATGGAAACCAAAAATGATAGGGGGAATTGGAGGTTTTATCAAAGTAAGAGAGTATGATCAGATATCCATAGAAATCTGTGGACATAAAGTTATAGGTACAGTATTAATAGGACCTACACCTGTCAACATAATTGGAAGAAATCTGTTGACTCAGCTTGGTTGCACTTTAAATTTTCCAATCAGTCCTATTGAAACTGTACCAGTAAAATTAAAGCCAGGAATGGATGGCCCAAAGGTAAAACAATGGCCATTGACAAAAGAGAAAATAGAAGCATTAACAGCAATTTGTGATGAAATGGAAAAGGAAGGAAAAATTACAAAAATTGGGCCTGAAAATCCATACAACACTCCAATATTTGCCATAAAAAAGAAGGACAGTACTAAGTGGAGAAAATTAGTAGATTTCAGGGAACTCAATAAAAGAACTCAAGATTTCTGGGAAGTTCAGTTAGGAATACCACACCCAGCAGGGTTAAAAAAGAAAAAATCAGTGACAGTACTGGATGTGGGGGATGCATATTTTTCAGTTCCTTTAGATAAAGACTTCAGGAAATATACTGCATTCACCATACCTAGTATAAACAATGAAACACCAGGGATTAGGTATCAGTACAATGTACTTCCACAGGGATGGAAAGGATCACCAGCAATATTTCAAAGTAGCATGACAAAAATCTTAGAGCCTTTTAGAAAACAAAATCCAGACATAGTCATCTATCAATACATGGATGATTTGTATGTAGGATCTGACTTAGAGATAGGGCAGCATAGAGCAAAAATAGAGGAACTGAGACAACATTTGTTGGCGTGGGGATTTACCACACCAGACAAGAAACACCAGAAAGAACCTCCATTTCTTTGGATGGGGTATGAACTCCATCCTGACAAATGGACAGTTCAGCCTATACAGCTGCCAGTACAAGATAGCTGGACTGTCAATGATATACAAAAGTTAGTGGGAAAATTAAACTGGGCAAGTCAGATTTATCTGGGAATTAAAGTAAGGCAACTTTGTAAACTCCTTAGGGGGGCCAAA
>HIVLLVHN53 [organism=Human immunodeficiency virus type 1] partial pol gene
CACTCTTTGGCAACGACCCCTTGTTACAGTAAAGATAGGGGGGCAATTAAAAGAAGCTCTATTAGATACAGGAGCAGATGATACAGTATTAGAAGACATGAATTTGCCAGGGAAATGGAAACCAAGAATGATAGGGGGAATTGGAGGTTTTATCAAAGTAAGACAGTATGAACACATACCCGTAGAAATTTGTGGGCATAAAGCTATAGGTACAGTATTAGTAGGACCTACACCTGTCAATATAATTGGAAGAAATCTGTTGACTCAACTTGGTTGTACTTTAAATTTTCCAATCAGCCCTATTGAAACTGTACCAGTAAAACTAAAGCCAGGAATGGATGGCCCAAAGGTTAAACAATGGCCATTGACAAGAGAAAAAATAGAAGCATTAACAGCAATTTGTGATGAAATGGAAAAGGAAGGAAAAATTACAAAAATTGGGCCTGAAAATCCATACAACACTCCAATATTTGCCATAAAAAAGAAAGACAGTACTAAGTGGAGAAAATTAGTAGATTTCAGGGAACTCAATAAAAGAACTCAAGATTTTTGGGAAGTTCAATTAGGAATACCACACCCAGCAGGGTTAAAAAAGAAAAAATCAGTGACAGTGCTAGATGTGGGGGATGCATATTTTTCAGTTCCTTTAGATAAAGACTTCAGGAAATATACTGCATTCACCATACCTAGTATAAACAATGAAACACCAGGGATTAGGTATCAGTACAATGTACTTCCACAGGGATGGAAAGGATCACCAGCAATATTTCAAAGTAGCATGACAAAAATCTTAGAGCCTTTTAGAAAACAAAATCCAGACATAGTCATCTATCAATACATGGATGATTTGTATGTAGGATCTGACTTAGAGATAGGGCAGCATAGAGCAAAAATAGAGGAACTGAGACAACATTTGTTGCAGTGGGGATTTACCACACCAGACAAGAAACATCAAAAAGRACCTCCATTTCTTTGGATGGGGTATGAGCTCCATCCTGACAAATGGACAGTACAGCCCATACAGCTGCCAGTACAAGATAGCTGGACTGTCAATGATATACAAAAGTTAGTGGGGAAATTAAACTGGGCAAGTCAGATCTATCCTGGAGTTAAAGTAAGGCAACTTTGTAAACTCCTTAGGGGGGCCAAA
>HIVLLVHN54 [organism=Human immunodeficiency virus type 1] partial pol gene
CACTCTTTGGGAACGACCCATTGTCACAGTAAAAATAGAAGGACAGMTSAAAGAAGCTCTATTAGATACAGGAGCAGATGATACAGTATTAGAAGATATAAATTTGCCAGGAAAATGGAAGCCAAAAATGATAGGGGGAATTGGAGGTTTTATCAAAGTAARGCAATATGATCAAATACTTATAGAAATTTGTGGACAAAAGGCTATAGGTACAGTATTAGTAGGACCTACACCTGTCAACATAATTGGAAGAAATATGTTGACTCAGATTGGTTGTACTMTAAATTTCCCAATTAGTCCTATTGACACTGTACCAGTAACATTAAARCCAGGAATGGATGGGCCAAAGGTTAAACAGTGGCCATTRACAGAAGAAAAAATAAAAGCATTAACAGAAATTTGTAAAGARATGGAAGAAGAAGGAAAAATTTCAAAAATTGGGCCTGAAAATCCATACAATACTCCAGTTTTTGCTATAAAGAAAAAGGACAGCACCAAATGGAGAAAATTAGTAGATTTCAGAGAGCTCAATAAAAGAACTCAGGAYTTTTGTGAAGTTCAATTAGGAATACCGCATCCAGCAGGTTTAAAAAAGAAGAAATCAGTAACAGTACTAGATGTGGGGGATGCATATTTTTCAGTTCCTCTASATGAAAGCTTTAGAAAATATACTGCATTTACCATACCTAGTATAAACAATGAGACACCAGGAATCAGATATCAGTACAATGTGCTGCCACAGGGATGGAAAGGATCACCAGCAATATTCCAGAGTAGCATGACAAARATCTTAGAGCCCTTTAGAATAAAAAATCCAGAAATAGTWATCTATCAATACATGGATGACCTGTATGTAGGATCTGATTTAGAAATAGGGCARCACAGAGCMAAAGTAGAGGAGCTRAGAAATCATCTATTGAGTTGGGGRYTTACTACACCAGACAAAAAGCATCAGAAGGAACCTCCATTCCTTTGGATGGGATATGAACTCCATCCTGACAGATGGACAGTCCAGCCCATARAGCTTSCCGAAAAAGACAGCTGGACTGTCAATGATATACAGAAATTAGTGGGAAAACTAAATTGGG
>HIVLLVHN55 [organism=Human immunodeficiency virus type 1] partial pol gene
CACTCTTTGGCAACGACCCCTTGTCACAGTAAAARTAGGAGGACAGATRAAAGAAGCTCTACTAGATACAGGAGCAGATGATACAGTATTAGAAGATATAAATTTGCCAGGAAAATGGAAGCCAAAAATGATAGGGGGAATTGGAGGTTTTATCAAGGTAAAGCAATATGATCAGATACTTATAGAAATTTGTGGAAAAAAGGCTATAGGTACAGTGTTAGTAGGACCTACACCTGTCAACATAATTGGACGAAATATGTTGACTCAGATTGGTTGTACTCTAAATTTCCCAATTAGTCCTATTGACACGGTACCAGTAAAATTAAASCCAGGAATGGATGGACCAAAGGTTAAACAGTGGCCATTGACAGAAGAAAAAATAAAAGCATTAACAGAAATTTGTRMAGAGATGGAAAAGGAAGGAAAAATCTCAAAAATTGGGCCTGAAAATCCATACAATACTCCAGTATTTGCTATAAAGAAAAAGGACAGTACCAAATGGAGGAAATTAGTAGATTTCAGAGAGCTCAATAAAAGAACTCAGGACTTTTGGGAAGTTCAATTAGGAATACCACATCCAGCAGGTTTAAAGAAAAAGAAATCAGTAACAGTACTAGATGTGGGAGATGCATATTTTTCAGTTCCCTTAGATRWAAACTTTAGAAAGTATACTGCATTTACCATACCTAGTACAAACAATGAGGCACCAGGAATCAGATAYCAGTACAATGTGCTGCCACAAGGATGGAAAGGATCACCAGCAATATTCCAGAGTAGCATGACAARGATCTTAGAGCCCTTTAGAATAAAAAATCCAGAAATAGTTATCTATCAATACATGGATGACTTGTATGTAGGCTCTGATTTAGAAATAGGGCAGCACAGAATAAAAATAGAGGAGCTGAGAGCTCATCTATTGAGCTGGGGACTTACTACCCCAGACAAAAAGCATCAGAAGGAACCTCCATTCCTTTGGATGGGATATGAACTCCATCCTGACAGATGGACAGTACAGCCTATAGAACTGCCAGAAAAAGACAGCTGGACTGTCAATGATATACAGAAATTAGTGGGGAAACTAAATTGTG
>HIVLLVHN56 [organism=Human immunodeficiency virus type 1] partial pol gene
CACTCTTTTGCAACGACCCCTYGTTATAATAAAGATAGGGGGACAAGTAAAGGAAGCTCTATTAGATACAGGAGCAGATGATACAGTATTAGAAGAAATGAATTTGCCAGGAAGATGGAAACCAAAAATGATAGGGGGAATTGGAGGTTTTATCAAAGTAAAACAGTATGATCAAGTACCCATAGAAATTTGTGGACACAAGGCTGAAGGTACAGTGTTAATAGGACCCACACCTGTCAACATAATTGGGAGAAATCTGTTGACTCAGCTTGGTTGCACTTTAAATTTTCCAATTAGTCCTATTGAAACTGTACCAGTAAAATTAAAACCAGGAATGGATGGCCCAAAAGTTAAACAATGGCCATTGACARAAGAAAAAATAAAAGCATTAGTAGAAATTTGTACAGAAMTGGAAAAGGAAGGAAAAATTTCAAAAATTGGGCCTGAAAATCCATACAATACTCCAGTATTTGCCATAAAGAAAAAAGACAGTACTAAATGGAGAAAATTAGTAGATTTCAGGGAACTTAATAAAAGAACTCAAGACTTCTGGGAAGTTCAATTAGGAATACCACATCCCGCAGGGTTARAAAAGAAAAAATCTGTAACAGTCTTGGATGTGGGTGATGCATATTTCTCAGTTCCTTTAGATAAAGATTTCAGGAAGTATACTGCATTTACCATACCTAGTGTAAACAATGAGACACCAGGGGTCAGATATCAGTACAATGTGCTTCCACAGGGATGGAAAGGATCACCAGCAATATTCCAGTGTAGCATGACAAAAATCTTAGAACCTTTTAGAAAACAAAATCCAGACATAGTTATCTATCAATACGTGGATGATTTGTATGTAGCATCTGACTTAGAAATAGGGCAGCATAGAGCGAAAATAGAGGAACTGAGACAACATCTGTTGAGGTGGGGATTTTTCACACCAGACAAAAAACATCAGAAAGAACCTCCATTCCTTTGGATGGGTTATGAACTCCATCCTGATAAATGGACAGTACAACCTATAGTGCTGCCAGAAAAGGACAGCTGGACTGTCAATGACATACAGAAGTTAGTGGGAAAGTTGAATTGGC
>HIVLLVHN57 [organism=Human immunodeficiency virus type 1] partial pol gene
CACTCTTTGGCAACGACCCATTGTTACAGTAAAGATAGGGGGGCAATTAAAGGAAGCTCTATTAGATACAGGAGCAGATGATACAGTATTAGAAGAAATAAATTTGCCAGGGAAATGGAAACCAAAAATGATAGGGGGAATTGGAGGTTTTATCAAAGTAAGACAATATGAAGAGGTAACTATGGATATTTGTGGACATAAAGTTACAGGTACAGTATTAGTAGGACCTACACCTGTCAACATAATTGGAAGAAATCTGTTGACTCAGCTTGGTTGTACTTTAAATTTTCCAATCAGTCCTATTGAAACTGTACCAGTAAAACTAAAGCCAGGAATGGATGGCCCAAAGGTTAAACAATGGCCATTAACAAAAGAGAAAATAGAAGCATTAACAGCAATTTGTGATGAAATGGAAAAGGAAGGAAAAATTACAAAAATTGGGCCTGAAAATCCATACAACACTCCAATATTTGCCATAAAGAAGAAAGACAGTACTAAGTGGAGAAAATTAGTAGATTTCAGGGAACTCAATAAAAGAACTCAAGATTTTTGGGAGGTTCAATTAGGAATACCACACCCAGCAGGATTAAAAAAGAAAAAATCAGTAACAGTGCTAGATGTGGGGGATGCATATTTTTCAGTTCCTTTAGATAAAGAATTCAGGAAATATACTGCATTCACCATACCTAGTATAAACAATGAAACACCAGGGATTAGGTATCAGTACAATGTACTTCCACAGGGATGGAAAGGATCACCAGCAATATTTCAAAGTAGCATGACAAAAATCTTAGAGCCTTTCAGAAAACAAAATCCAGACATAGTCATCTATCAATACATGGATGATTTGTATGTAGGATCTGATTTAGAGATAGGGCAGCATAGAGCAAAAATAGAGGAACTGAGAGAACATTTGTTGAGGTGGGGATTTACCACCCCAGACAAGAAACATCAGAAAGAACCTCCATTTYTTTGGATGGGGTATGAGCTCCATCCTGACAAATGGACAGTGCAGCCTATACAGTTGCCAGRAAAAGATAGCTGGACTGTCAATGATATACAAAAGTTAGTGGGAAAWTTAAACTGGGCAAGTCAGATTTATCCTGGAATTAAAGTAAGGCAACTATGTAAACTCCTTAGGGGGGCCAAA
>HIVLLVHN58 [organism=Human immunodeficiency virus type 1] partial pol gene
CACTCTTTGGCAACGACCCCTCGTCWCARTAAARATAGGGGGGCAATTAAAGGAAGCTCTMTTAGATACAGGAGCAGATGATACARTATTAGAAGAMATGAATTTGCCAGGAARATGGAAACCAAAAATRRYAGGGGGRATTGGAGGYTTTATCAAAGTAAGRCAGTATGATCAGRTAYCCATAGAAATTTGYGGACAYAAGGTTGWAGGTACAGTRTTAATAGGACCYACACCTGTCAACATAATTGGGAGRAATYTGTTGACTCAGMTTGGTTGCACTTTAAATTTTCCCATTAGTCCTATTGAAACTGTACCAGTAAAATTAAAGCCAGGAATGGATGGCCCAAAAGTTAAACAATGGCCATTGACAGAAGAAAAAWTAAAAGCATTAGTAGAAATTTGTACAGAAATGGAAAAGGAAGGAAAAATTTCAAARATYGGGCCTGAAAATCCATACAATACTCCAGTATTTGCCATAAAGAAAAAAGACAGTACTAAATGGAGAAAATTAGTAGATTTCAGGGAACTTAATAAAAGAACTCAAGACTTCTGGGAAGTTCAATTAGGAATACCACATCCAGCAGGGTTAAARAAGAAAAAATCTGTAACAGTCCTGGATGTGGGTGATGCATAYTTCTCAGTCCCTTTAGATAAAGAATTCAGGAAGTATACTGCATTTACCATACCTAGTGTAAACAATGAGACACCAGGGATCAGATATCAGTATAATGTGCTTCCACAGGGATGGAAAGGATCACCAGCAATATTCCAATGTAGCATGACAAAAATCTTAGAGCCTTTTAGAAAACAAAATCCAGACATRGTYATCTATCAATAYRTGGATGATTTGTATGTAGGATCTGATYTAGAACTAGGACAGCATAGAACAAAARTAGAGGAACTTAGACAACATCTGTTGAGGTGGGGGWTCACCACACCAGATAARAAACATCAGAAAGAACCTCCATTTCTTTGGATGGGTTATGAACTCCATCCTGATAAGTGGACAGTACAGCCTATAGTGCTGCCAGAAAAGGACAGCTGGACTGTCAATGACATACAGAAGTTAGTGGGAAAATTGAATTGGGCAAGTCAGATTTATGCAGGGATCAAGGTAAAGGAATTATGTAAACTCCTTAGGGGAACCAAA
>HIVLLVHN59 [organism=Human immunodeficiency virus type 1] partial pol gene
CACTCTTTGGCAACGACCCCTTGTCACAATAAAGGTAGGGGGGCAGTTAAAGGAAGCCCTATTAGATACAGGAGCAGATGATACAGTATTAGAAGATATGAATTTGCCAGGGAAATGGAAACCAAAAATGATAGGGGGAATTGGAGGTTTTATCAAAGTAAGACAGTATGAACAGATACCCATAGAAATTTGTGGACACAAAGCTGTAGGTACAGTATTAGTAGGACCCACACCTGTCAACATAATTGGAAGAAATCTGTTGACTCAGCTGGGTTGCACTTTGAATTTTCCAATCAGTCCCATTGAAACTATACCAGTAAAATTAAAGCCAGGAATGGAYGGCCCAAAGGTTAAACAATGGCCATTRACARAAGAGAAAATAAAAGCATTAACAGAAATTTGTGATGAAATGGAAAAGGAAGGAAAAATTACAAAAATTGGGCCTGAAAATCCATATAACACTCCTGTATTTGCAATAAAAAGGAAGGACGGTACTAAATGGAGAAAATTAGTAGATTTCAGGGAACTCAATAAAAGAACTCAAGATTTTTGGGAARTTCAATTAGGAATACCACACCCAGCAGGGTTASAAAAGAAAAAATCAGTGACAGTACTGGATGTGGGGGATGCATATTTTTCAGTTCCTTTAGATAAAGMCTTCAGGAAATATACTGCATTCACTATACCTAGTATAAACAATGAAACACCAGGGATTAGGTATCAGTACAABGTACTTCCACAGGGATGGAAAGGATCACCAGCAATATTCCAAAGTAGCATGACAMAAATCTTAGAACCTTTTAGAAAACAGAATCCAGATATAGTTATCTGTCAATACATAGATGATTTGTATGTAAGCTCTGATTTAGAAATAGGGCAGCATAGAACAAAAATAGAAGAACTGAGACAACATTTGTTGAGGTGGGGATTTACCACACCAGATAAAAAACATCAGAAAGAACCTCCATTTCTTTGGATGGGGTATGAACTCCATCCTGACAAGTGGACAGTACAGCCTATACAGCTACCAGAAAAAGATAGCTGGACTGTCAATGATATACAAAAGTTAGTGGGAAAATTAAACTGGGCAAGTCAGATTTATCCTGGAATTAAAGTAAAGCAACTTTGTAAACTCCTTAGGGGGGCCAAA
>HIVLLVHN60 [organism=Human immunodeficiency virus type 1] partial pol gene
CACTCTTTTGCAACGACCCCTCGTCACAATAAGGGTAGGGGGGCAATTGAAGGAAGCTCTATTAGATACAGGAGCAGATGATACAGTATTAGAAGACATGAATTTGCCAGGAAAATGGAAACCAAAAATGATAGGGGGAATTGGAGGTTTTATCAAAGTCAAACAGTATGATCAAATACCCATAGAAATCTGTGGACACAAGGCAGTGGGTACAGTATTAATAGGACCTACACCTGTCAACATAATTGGGAGAAATCTGTTGACTCAGCTTGGTTGCACTTTAAATTTTCCTATTAGTCCTATTGAAACTGTACCAGTAAAACTAAAGCCAGGAATGGATGGCCCAAAAGTTAAACAAYGGCCATTGACAGAAGAAAAAATAAAAGCATTAATAGAAATTTGTACAGAAATGGAAAAGGAAGGAAAAATTTCAAAAATTGGGCCTGAAAATCCATACAATACTCCAGTATTTGCCATAAAGAAAAAAGACAGTACTAAATGGAGAAAACTAGTAGATTTCAGGGAACTCAATAAAAGAACTCAAGACTTCTGGGAAGTTCAATTAGGAATACCACATCCTGCAGGATTAAAAAAGAAAAAATCTGTAACAGTCTTGGATGTGGGTGATGCATACTTCTCAGTCCCTTTAGATAAAGAATTCAGGAAGTATACTGCATTTACCATACCTAGTTTAAACAATGAGACACCAGGGATCAGATATCAGTACAATGTGCTGCCACAGGGATGGAAAGGATCACCAGCAATATTCCAGAGTAGCATGACAAAAATTTTAGATCCTTTTCGAAAAGCAAATCCAGACATAGATATCTATCAATACATGGATGATTTGTATGTAGGATCTGATTTAGAAATAGGGCAGCATAGAGCAAAAATAGAGGAACTAAGACAACATCTGTTGAGGTGGGGATTTACCACACCAGACAAAAAACATCAGAAAGAACCCCCATTCCTCTGGATGGGTTATGAACTCCATCCTGATAAATGGACAGTACAGCCTATAGTGCTGCCAGAAAAGGACAGCTGGACTGTCAATGACATACAGAAGTTAGTGGGAAAGTTAAATTGGGCA
>HIVLLVHN61 [organism=Human immunodeficiency virus type 1] partial pol gene
CACTCTTTGGCAACGACCCATTGTTACAATAAAGATAGGGGGGCAATTAAAGGAAGCTCTATTAGATACAGGAGCAGATGATACAGTATTAGAAGAAATGAATTTGCCAGGGAAATGGAAACCAAAAATGATAGGGGGAATTGGAGGTTTTATCAAAGTAAGACAGTATGAACAGGTACCCATAGAAATCTGTGGACATAAAGCTATAGGTACAGTATTAGTAGGACCTACACCTGTCAACATAATTGGAAGGAATCTGTTGACTCAGCTTGGTTGTACTTTAAATTTTCCAATCAGTCCTATTGAAACTGTACCAGTAAAACTAAAGCCAGGAATGGATGGCCCAAAGGTTAAACAATGGCCATTGACAAAAGAGAAAATAGAAGCATTAACAGAAATTTGTAATGAAATGGAAAAGGAAGGAAAAATTACAAAAATTGGGCCTGAAAATCCATACAACACTCCAATATTTGCCATAAAAAAGAAAGACAGTACTAAGTGGAGAAAATTAGTAGATTTCAGAGAACTCAATAAAAGAACTCAAGATTTTTGGGAAGTTCAATTAGGAATACCACACCCAGCAGGATTAAAAAAGAAAAAATCAGTGACAGTGCTGGATGTGGGGGACGCATATTTTTCAGTTCCTTTACATGAAGACTTCAGGAAATATACTGCATTCACCATACCTAGTATAAACAATGAAACACCAGGGATTAGGTATCAGTACAATGTACTTCCACAGGGGTGGAAAGGATCACCAGCAATATTTCAAAGTAGCATGACAAAAATCTTAGAGCCTTTTAGAAAACAAAATCCAGACATGGTCATCTATCAATACATGGATGATTTGTATGTAGGATCTGACTTAGAGATAGGGCAGCATAGAGCAAAAATAGAGGAACTGAGAAAACATTTGTTGGGGTGGGGATTTACCACGCCAGACAAGAAACATCAGAAAGAACCTCCATTTCTTTGGATGGGGTATGAACTCCATCCTGACAAATGGACAGTACAGCCTATACAGCTGCCAGTACAAGATAGCTGGACTGTCAATGACATACAAAAGTTAGTGGGAAAATTAAACTGGGCAAGTCAGACTTATCCTGGAATTAAAGTAAGGCAACTTTGCAAACTCCTTAGGGGGGCCAAA
>HIVLLVHN62 [organism=Human immunodeficiency virus type 1] partial pol gene
CACTCTTTCGCAACGACCCCTTGTTACCATAAGAATAGGGGGACAATTAAAAGAAGCTCTATTAGATACAGGAGCAGATGATACAGTATTAGAAGACATGGAGTTGCCAGGGAAATGGAAACCAAAAATGATAGGGGGAATTGGAGGCTTTATCAAAGTAAGACAGTATGAAGATATAACCATAGAAATCTGTGGACACAAAGCTATAGGTACAGTATTAATAGGACCTACACCTGTCAACATAATTGGAAGAAATCTGTTGACTCAGCTTGGTTGTACTCTAAATTTTCCAATCAGTCCTATTGAGACTGTACCAGTAAAACTAAAGCCAGGGATGGATGGTCCAAAGGTTAAACAATGGCCATTGACAAAAGAGAAAATAGAGGCATTAACAGCAATTTGTGATGAAATGGAAAAGGAAGGAAAAATTACAAAAATTGGGCCTGAAAATCCATACAACACTCCAATATTTGCCATAAAAAAGAAAGACAGTACTAAGTGGAGAAAATTAGTAGATTTCAGGGAACTCAATAAAAGAACTCAAGATTTTTGGGAAGTTCAATTAGGAATACCACACCCAGCCGGATTAAAAAAGAAAAAATCAGTGACAGTACTGGATGTGGGGGATGCATATTTTTCAGTTCCTTTATATGAAGACTTCAGGAAATATACTGCATTCACCATACCTAGTATAAACAATGAAACACCAGGGGTGAGGTATCAGTACAATGTACTTCCACAGGGATGGAAAGGATCACCAGCAATATTCCAAAGTAGCATGACAAAAATCTTAGAGCCTTTTAGAAAACTAAATCCAGACATAGTCATCTATCAATACATGGATGATTTGTATGTAGGATCTGACTTAGAGATAGGGCAGCATAGAACAAAAATAGAGGAGCTAAGACAACATTTGTTAAGGTGGGGATTTACCACACCAGACAAGAAGCATCAGAAAGAACCTCCATTTCTTTGGATGGGGTATGAACTCCATCCTGACAAATGGACAGTACAGCCTATACAGCTGCCAGTGCAAGATAGTTGGACTGTCAATGATATACAAAAGCTAGTGGGAAAATTAAATTGGGCAAGTC
>HIVLLVHN64 [organism=Human immunodeficiency virus type 1] partial pol gene
CACTCTTTGGCAACGACCCCTTGTCACAATAAGGATAGGGGGGCAACTAAAGGAAGCTCTATTAGATACAGGAGCAGATGATACAGTGTTAGAAGAAATGAGTTTACCAGGAAGATGGAAACCAAAAATGATAGGGGGAATTGGAGGTTTTATCAAAGTAAGACAGTATGATCAGATACCCATAGAAATCTGTGGACATAAAGCTATAGGTACAGTATTAATAGGACCTACACCTGTCAACATAATTGGAAGAAATCTGTTGACTCAGCTTGGCTGCACTTTAAATTTTCCCATTAGTCCTATTGAAACTGTACCAGTAAAATTAAAACCAGGAATGGATGGCCCAAAAGTTAAACAATGGCCATTGACAGAGGAAAAAATAAAAGCATTAGTAAAAATTTGTACAGAAATGGAAAAGGAAGGAAAAATTTCAAAAATTGGGCCTGAAAATCCATACAATACTCCAGTATTTGCCATAAAGAAAAAAGACAGTACTAAATGGAGAAAATTAGTAGACTTCAGAGAACTTAATAAAAGAACTCAAGACTTCTGGGAGGTCCAATTAGGAATACCACACCCTGCAGGGTTAAAAAAGAAAAAATCAGTAACAGTACTGGATGTGGGTGATGCATATTTTTCAGTTCCCTTATATGAGGACTTCAGGAAATATACTGCATTCACCATACCTAGTACAAACAATGAGACACCAGGAATCAGGTATCAGTACAATGTGCTACCACAGGGATGGAAAGGATCTCCGGCAATATTTCAGTATAGCATGACAAAAATCTTAGAGCCCTTTAGAAGAGAAAATCCAGAGATAGTTATCTATCAATACATGGATGACTTGTATGTAGGATCTGATTTAGAAATAAGGCAGCATAGAACAAAAATAGATGAGCTAAGAAATCATCTATTGAGATGGGGATTTACTACACCAGACAAAAAGCATCAGAAGGAACCGCCATTTCTTTGGATGGGATATGAACTCCATCCAGACAGATGGACAGTCCAGCCTATAAAACTGCCAGAAAAAGACAGCTGGACTGTAAATGATATACAGAAATTAGTAGGAAAACTAAATTGGGCAAGTCAAATTTATGCAGGGATTAAGGTAAAGCAATTATGTAAACTCCTCAGGGGAGCTAAA
>HIVLLVHN65 [organism=Human immunodeficiency virus type 1] partial pol gene
CACTCTTTGGCAACGACCCCTTGTCACAGTAAAAATAGAGGGACAGGTGAAAGAAGCTCTATTAGATACAGGAGCAGATGATACAGTATTAGAAGAAATAAATTTGCCAGGAAAATGGAAACCAAAAATGATAGGGGGAATTGGAGGTTTTATTAAAGTAAGGCAATATGATCAGATAGCTCTAGAAATTTGTGGAAAAAGGGCTATAGGTACAGTGTTAGTAGGACCTACACCTATCAACATAATTGGACGAAACATGTTGACTCAGCTTGGTTGTACTTTAAATTTCCCAATTAGCCCTATTGACACTGTACCAGTAACATTAAAGCCAGGAATGGATGGGCCAAAGGTTAAACAGTGGCCATTAACAGAAGAAAAAATAAAAGCATTAACAGAAATTTGTAAAGAGATGGAAAAGGAAGGAAAAATTTCAAAAATTGGGCCTGAGAATCCATACAATACTCCAATATTTGCTATAAAGAAAAAGGATGGCACCAAATGGAGAAAATTAGTAGATTTCAGAGAGCTCAATAAAAGAACTCAGGACTTTTGGGAAGTTCAATTAGGAATACCGCATCCAGCAGGCTTAAAGAAAAGGAAATCAGTAACAGTATTAGATGTGGGAGATGCATATTTTTCAGTTCCATTAGATRAAAATTTTAGAAAGTATACTGCATTTACCATACCTAGTACAAACAATGAGACACCAGGAATCAGATATCAGTACAATGTGCTGCCACAGGGATGGAAAGGATCACCGGCAATATTCCAGAGTAGCATGACAAAAATCTTAGAGCCCTTTAGACTAAAAAATCCAGAAATAGTTATCTATCAATATATGGATGACTTGTATGTAGGCTCTGATTTAGAGATAGGGCAGCACAGAACAAAAATAGAGGAGCTGAGAGCTCATCTATTGAGCTGGGGACTTACTACCCCAGACAAAAAGCATCAGAAGGAACCTCCATTCCTTTGGATGGGATATGAACTCCATCCTGACAAATGGACAGTCCAGCCTATAGAACTGCCAGAAAAAGACAGCTGGACTGTCAATGATATACAGAAACTAGTGGGAAAACTAAATTGGGCAAGTCAAATTTATGCAGGAATTAAAGTAAAGCAACTGTGTAGACTCCTCAGGGGAGCTAAA
>HIVLLVHN66 [organism=Human immunodeficiency virus type 1] partial pol gene
CACTCTTTGGCAACGACCCCTTGTTACAATAAAGATAGGGGGGCAATTAAAAGAAGCTCTATTAGATACAGGAGCAGATGATACAGTATTAGAAGACATGAATTTRCCAGGGAAATGGAAACCAAAAATGATAGGGGRAATTGGAGGTTTTATCAAAGTAAAACAGTATGAACAGGTACCCATAGAAATCTGTGGACATAAAGCTATAGGTACAGTATTAATAGGACCTACACCWGTCAACATAATTGGAAGGAATCTGTTGACTCAGCTTGGTTGTACTTTAAATTTTCCAATCAGTCCTATTGAAACTGTACCAGTAAAATTAAAGCCAGGAATGGATGGCCCAAAGGTTAAACAATGGCCATTGACAAAAGAGAAAATAGAAGCATTAACAGAAATTTGTAATGAAATGGAAAAGGAAGGAAAAATTACAAAAATTGGGCCTGAGAATCCATACAACACTCCAATATTTGCCATAAAAAARAAAGACAGTACTAAGTGGAGAAAATTAGTAGATTTCAGGGAACTCAATAAAAGAACTCAAGATTTTTGGGAAGTTCAATTAGGAATACCACACCCAGCAGGATTAAAAAAGAACAAATCAGTGACAGTGCTGGATGTGGGGGATGCATATTTTTCAGTTCCTTTAGAYGAAGACTTCAGGAAATATACTGCATTCACCATACCTAGTATAAACAATGAAACACCAGGGATTAGGTATCAGTACAATGTACTTCCACAGGGATGGAAAGGATCACCAGCAATATTTCAAAGTAGCATGACAAAAATYTTAGARCCTTTTAGGAARCAAAATCCAGAGATGGTCATCTATCAATACATGGATGATTTGTATGTAGGATCTGACTTAGAGATAGGGCAACATAGAACAAAAATAGAGGAACTGAGAGAACATTTGTTGAAGTGGGGATTTACCACACCAGACAAGAAACATCAGAAAGAACCCCCATTTCTTTGGATGGGGTATGAACTCCATCCTGACAAATGGACAGTACAGCCTATACAGTTGCCAGTACAAGATAGCTGGACTGTCAATGATATACAAAAGTTAGTGGGAAAATTAAAYTGGGCAAGTCAGATTTATCCTGGAATTAAAATAAGGCAACTTTGTAAACTCCTTAGGGGGGCCAAA
>HIVLLVHN67 [organism=Human immunodeficiency virus type 1] partial pol gene
CACTCTTTGGCAACGACCCCTTGTTACCATAAAGATAGGGGGGCAACTAAAGGAAGCTCTATTAGATACAGGAGCAGATGATACAGTATTAGAAGACATGAATTTGCCAGGGAAATGGAAACCAAAAATGATAGGGGGAATTGGAGGTTTTATCAAAGTAAGGCAGTATGAACAAATACCCGTAGAGATCTGTGGACATAAAGCTATAGGTACAGTATTAGTAGGACCTACACCTGTCAACATAATTGGAAGGAATCTGTTGACTCAGCTTGGTTGTACTCTAAATTTTCCAATCAGTCCTATTGAAACTGTACCAGTAAAATTAAAGCCAGGAATGGATGGCCCAAAGGTTAAACAATGGCCATTGACAAAAGAGAAAATAGAAGCATTAACAGCAATTTGTGATGAAATGGAAAAGGAAGGAAAAATTACAAAAATTGGGCCTGAAAATCCATACAACACTCCAATATTTGCCATAAAAAAGAAAGACAGTACTAAGTGGAGAAAATTAGTAGATTTCAGGGAACTCAATAAAAGAACTCAAGATTTTTGGGAAGTTCAATTAGGAATACCACATCCAGCAGGATTAAAAAAGAAAAAATCAGTGACAGTGCTGGATGTAGGAGATGCATATTTTTCAGTTCCTTTACATGAAGACTTCAGGAAATATACTGCATTCACCATACCTAGTGTAAACAATGAGACACCAGGGATTAGATATCAGTACAATGTACTCCCACAGGGATGGAAAGGATCACCAGCAATATTTCAAAGTAGCATGACAAAAATCTTAGAGCCTTTTAGAAAACAAAATCCAGACATAGTCATCTATCAATACATGGATGATTTGTATGTAGGATCTGACTTAGAGATAGGGCAACATAGAATAAAAATGGAGGAACTGAGACAACATTTGTTGAGGTGGGGATTTACCACACCAGACAAGAAACATCAGAAAGAACCTCCATTTTTTTGGATGGGGTATGAACTCCATCCTGACAAATGGACAGTACAGCCTATACGGCTGCCAGTACAGGATAGCTGGACTGTCAATGATATACAAAAGTTAGTGGGAAAATTAAACTGGGCAAGTCAGATTTATCCTGGAATTAAAGTAAGGCAACTTTGTAAACTCCTTAGGGGGGCCAAA
>HIVLLVHN68 [organism=Human immunodeficiency virus type 1] partial pol gene
CACTCTTTGGCAACGACCCCTTGTTACCATAAAGATAGGGGGGCAATTAAAGGAAGCTCTATTAGATACAGGAGCAGATGATACAGTATTAGAAGAYATGAATTTGCCAGGGAAATGGAGACCAAAAATGATAGGGGGAATTGGAGGTTTTATCAAAGTAAGACAGTATGAMCAGGTACCCATAGAAATCTGTGGACATAAAACTATGGGTACAGTATTAGTAGGACCAACACCTGTCAACATAATTGGAAGGAATCTGTTGACTCAGCTTGGTTGTACTTTAAATTTTCCAATCAGTCCTATTGAAACTATACCAGTAAAATTAAAGCCAGGAATGGATGGCCCAAAGGTTAAACAATGGCCATTGACAAAAGAAAAAATAGAAGCATTAAAAGCAATTTGTGATGAAATGGAAAAGGAAGGGAAAATTACAAGAATTGGGCCTGAAAATCCATATAACACTCCAATATTTGCCATAAAAAAGAAAGACAGTACTAAGTGGAGAAAATTAGTAGATTTTAGGGAGCTCAATAAAAGAACTCAAGATTTTTGGGAAGTTCAATTAGGAATACCACACCCAGCAGGATTAAAAAAGAAAAAATCGGTGACAGTGCTGGATGTGGGAGATGCATATTTTTCAGTTCCTTTATATGAAGACTTCAGGAAATATACTGCATTCACCATACCTAGTAYAAACAATGAAACACCAGGGATTAGATATCAGTACAATGTRCTTCCACAGGGATGGAAAGGATCACCAGCAATATTTCAAAGTAGCATGACAAGAATCTTAGAGCCTTTTAGAAAACAAAATCCAGACATAGTCATCTATCAATACATGGATGATTTATATGTAGGATCTGACTTAGAGATAGGGAAACATAGAACAAAAATAGAGGAACTGAGACAACATTTGTTGAGGTGGGGATTTACCACACCAGAAAAGAAGCATCAGAAAGAACCTCCATTTCTTTGGATGGGGTATGAACTCCATCCTGACAAATGGACAGTGCAGCCTATACAGCTGCCAGTCCAAGATAGCTGGACTGTCAATGATATACAAAAGTTAGTGGGAAAATTAAATTGTG
>HIVLLVHN69 [organism=Human immunodeficiency virus type 1] partial pol gene
CACTCTTTGGCAACGACCCCTTGTCACAATAAAGATAGGGGGGCAATTAAAGGAAGCTCTATTAGATACAGGAGCAGATGATACAGTATTAGAAGACATGAATTTGCCAGGAAAATGGAAACCAAAAATGATAGGGGGAATTGGAGGTTTTATCAAAGTAAGACAGTATGAACAGATACCCATAGAAATCTGTGGGCATAAAGCTATAGGTACAGTATTAATAGGACCTACACCTGTCAACATAATTGGAAGAAATCTGTTGACTCAGCTTGGTTGTACTTTAAATTTTCCAATCAGTCCTATTGAAACTGTACCAGTAACACTAAAGCCAGGAATGGATGGCCCAAAGGTTAAACAATGGCCATTGACAAAAGAGAAAATAGAAGCATTAACAGCAATTTGTGATGAAATGGAAAAGGAAGGAAAAATTACAAAAATTGGGCCTGAAAATCCATACAACACTCCAATATTTGCCATAAAAAAGAAAGACAGTACTAAGTGGAGAAAATTAGTAGATTTCAGGGAACTCAATAAAAGAACTCAAGATTTTTGGGAAGTTCAATTAGGAATACCACACCCAGCAGGATTAAAAAAGAAAAAATCAGTGACAGTGCTGGATGTGGGGGATGCATATTTTTCAGTTCCTTTATATGAAGACTTCAGGAAATATACTGCATTCACCATACCTAGTATAAACAATGAAACACCAGGGATTAGGTATCAGTACAATGTACTTCCACAGGGATGGAAAGGATCACCAGCAATATTTCAAAGTAGCATGACAAAAATCTTAGAGCCTTTTAGAAAACAAAATCCAGACATAGTCATCTATCAATACATGGATGATTTGTATGTAGGATCTGACTTAGAGATAGGGCAGCATAGAGCAAAAATAGAGGAACTGAGACAACACTTGTTGAGGTGGGGATTTACCACACCAGACAAAAAACATCAGAAAGAACCCCCATTTCTTTGGATGGGGTATGAACTCCATCCTGACAAATGGACAGTACAGCCTATACAGCTACCAGTACAGGATAGCTGGACTGTCAATGATATACAAAAGTTAGTGGGAAAATTAAATTGGG
>HIVLLVHN70 [organism=Human immunodeficiency virus type 1] partial pol gene
CACTCTTTGGCAACGACCCCTCGTCACAATAAAGATAGGGGGGCAGTTAAAGGAAGCTCTATTAGATACAGGAGCAGATGATACAGTATTAGAAGAAATGAATTTGCCAGGAAAATGGAAACCAAAAATGATAGGGGGRATTGGAGGTTTTATCAAAGTAAGACAGTATGATCAGATACCCATAGAAATTTGTGGACACAAGGCTGAGGGTACAGTATTAATAGGACCTACACCTGTCAACATAATTGGAAGAAATCTGTTGACTCAGCTTGGATGCACTTTAAATTTTCCCATTAGTCCTATTGAAACTGTACCAGTAAAATTAAAGCCAGGAATGGATGGCCCAAAAGTTAAACAATGGCCATTGACAGAAGAGAAAATAAAAGCATTAGTAGAAATTTGTACAGAAATGGAAAARGAAGGAAAAATTTCAAAAATTGGGCCTGAAAATCCATACAATACTCCAGTATTTGCCATAAAGAGAAAAGACGGTACTACATGGAGAAAATTRGTAGATTTCAGGGAGCTTAATAAAAGAACTCAAGACTTCTGGGAAGTTCAATTAGGAATACCACATCCAKCAGGRTTAAAAAAGAAAAAATCTGTAACAGTCCTGGAYGTGGGTGATGCATATTTCTCAGTCCCTTTAGATAAAGACTTCAGGAAGTATACTGCATTTACCATACCTAGTGTAAACAATGAGACACCAGGGATTAGATATCAGTACAATGTGCTTCCACAGGGATGGAAAGGATCACCAGCAATTTTCCAATCTAGTATGACAAAAATYTTAGAGCCTTTTAGAAATCAAAATCCAGACATAATTATCTATCAATACGTGGATGATTTACTKGTAGGATCCGACTTAGAAATAGAGCAGCATAGAGCAAAAATAGAGGAACTGAGACAACATCTGTTGAGGTGGGGACTTACCACACCAGACAAAAAGCATCAGAAGGAACCTCCATTCCTYTGGATGGGTTATGAACTCCACCCTGATAAATGGACAGTACAGCCTATAGTGCTGCCAGAAAAGGACAGCTGGACTGTCAATGACATACAGAAGTTAGTGGGAAAATTGAATTGGGCAAGTCAGATTTATACAGGGATTAAAGTAAGGGAATTATGTAAACTCCTTAGGGGAACCAAA
>HIVLLVHN71 [organism=Human immunodeficiency virus type 1] partial pol gene
CACTCTTTGGCAACGACCCCTCGTCTCAATAAAGATAGGGGGGCAATTAAAGGAAGCTCTATTAGATACAGGAGCAGATGATACAGTATTAGAAGAAATGAATTTGCCAGGAAGATGGAAACCAAAAATGATAGGGGGAATTGGAGGTTTTATCAAAGTAAGACAGTATGATCAGGTACCCATAGAAATTTGTGGACATAAGGCGGTAGGTACAGTATTAATAGGACCTACACCTGTCAACATAATTGGGAGAAATTTGTTGACTCAGCTTGGTTGCACTTTAAATTTTCCCATTAGTCCTATTGAAACTGTACCAGTAAAATTAAAGCCAGGAATGGATGGCCCAAAAGTTAAACAATGGCCACTGACAGAAGAAAAAATAAAAGCATTAGTAGAAATTTGTACAGAAATGGAAAAGGAAGGAAAAATTTCAAAAATAGGGCCTGAAAATCCATACAATACTCCAATATTTGCTATAAAGAAAAAAGACAGTACTAAATGGAGAAAATTAGTAGATTTCAGGGAACTAAATAAAAGAACTCAAGACTTCTGGGAAGTTCAATTAGGAATACCACATCCAGCAGGGTTAAAAAAGAAAAAATCAGTAACAGTCCTGGATGTGGGTGATGCATATTTCTCAGTCCCTTTAGATAAAGACTTCAGGAAGTATACTGCATTTACCATACCTAGTAGAAACAATGAGACACCAGGGATCAGATATCAGTACAATGTGCTTCCACAGGGATGGAAAGGATCACCAGCAATATTCCAATATAGCATGACAAAAATTTTAGAGCCTTTTAGAAAAGAAAATCCAGAAATAGTTATCTACCAATACATGGATGATTTGTATGTAGGATCTGACTTAAAAATAGGGCAGCATAGAGCAAAAATAGAGGAACTGAGACAACATCTGTTGAGGTGGGGACTTACCACACCAGACAAAAAACATCAGAAAGAACCTCCATTCCTTTGGATGGGTTATGAACTCCATCCTGATAAATGGACAGTACAGCCTATAGTGCTGCCAGAAAAGGACAGCTGGACTGTCAATGACATACAGAAGTTAGTGGGAAAGTTGAATTGGGCAAGTCAGATTTATCCAGGGATTAAGGTAAAGGAATTATGTAAACTCCTTAGGGGAACCAAA
>HIVLLVHN72 [organism=Human immunodeficiency virus type 1] partial pol gene
CACTCTTTGGCAACGACCCCTCGTCACAATAAAGATAGGGGGGCAATTAAAGGAAGCTCTATTAGATACAGGAGCAGATGATACAGTATTAGAAGACATGAATTTGCCAGGRAGATGGAAACCAAAAATGATAGGGGGAATTGGAGGTTTTATCAAAGTAAGACAGTATGATCAGATACCCATAGAAATCTGTGGACACAAGACTGAAGGTACAGTGTTAATAGGACCTACACCTGTYAACATAATTGGRAGAAATCTGTTGACTCAGCTTGGTTGCACTTTAAATTTTCCYATTAGTCCTATTGAAACTGTACCAGTAAAATTAAAGCCAGGAATGGATGGCCCAAAAGTTAAACAATGGCCATTGACAGAAGAAAAAATAAAAGCATTAGTAGAAATTTGTACAGAAATGGAAAARGAAGGGAAAATTTCAAAAATCGGGCCTGAAAATCCATACAATACTCCAGTATTTGCCATAAAGAAAAAAGACAGTACTAAATGGAGAAAATTAGTAGATTTYAGGGAACTTAATAAAAGAACTCAAGACTTCTGGGAAGTTCAATTAGGAATACCACATCCAGCAGGGTTAAAAAAGAAAAAATCTGTAACAGTCCTGGATGTGGGTGATGCATAYTTCTCAGTCCCTTTAGATAAAGAATTCAGGAARTATACTGCATTTACCATACCTAGTGTAAACAATGAGACACCAGGGATCAGATATCAGTACAATGTGCTGCCACAGGGATGGAAAGGGTCACCAGCAATATTCCAATGTAGTATGACAAAAATCTTAGAGCCTTTTAGAAAGCAAAATCCAGACATAGTTATYTATCAATACATGGATGATTTGTATGTAGGATCTGAYTTAGAAATAGGGCAGCACAGAGCAAAAATAGAGGAACTGAGACAACATCTGTTGCAGTGGGGRTTTACYACACCAGACAAAAAACATCAGAAAGAACCTCCATTCCTYTGGATGGGTTATGAACTCCATCCTGATAAATGGACAGTGCAGCCTATAGCGCTGCCAGAAAAGGACAGCTGGACTGTCAATGACATACAGAAGTTAGTGGGAAAGTTGAATTGGG
>HIVLLVHN73 [organism=Human immunodeficiency virus type 1] partial pol gene
CACTCTTTTGCAACGACCCCTTGTTACCATAAAGATAGGGGGGCAGTTAAAAGAAGCTCTATTAGATACAGGAGCAGATGATACAGTATTAGAAGAAATGAATTTGCCAGGGAAATGGAAACCAAAAATGATAGGGGGAATTGGAGGTTTTATCAAAGTAAGACAGTATGAAGAGATACCCATAGAAATCTGTGGACATAAAGTTATAGGTACAGTGTTAGTAGGACCTACACCTGTCAACATAATTGGAAGGAATCTGTTGACTCAGCTTGGTTGTACTTTAAATTTTCCAATAAGTCCTATTGAAACTGTACCAGTAAAATTAAAGCCAGGAATGGATGGCCCAAAGGTTAAACAATGGCCATTGACAAAAGAGAAAATAGAAGCATTAACAGAAATTTGTAATGAAATGGAAAAGGAAGGAAAAATTACAAAAATTGGGCCTGAAAATCCATACAACACTCCAATATTTGCTATAAAAAAGAAAGACAGTACTAAGTGGAGAAAATTAGTAGATTTCAGGGAACTCAATAAAAGAACTCAAGACTTTTGGGAAGTTCAATTAGGAATACCACACCCAGCAGGATTAAAAAAGAAAAAATCAGTGACAGTGCTGGATGTGGGGGATGCTTATTTTTCAGTTCCCTTAGATGAAGACTTCAGGAAATATACTGCATTCACCATACCTAGCATAAACAATGAAACACCAGGGATTAGGTATCAATACAATGTACTTCCACAGGGATGGAAAGGATCACCAGCAATATTTCAAAGTAGTATGACAAAAATCTTAGAGCCTTTTAGAAAACAAAATCCAAACATGGTCATCTATCAATACATGGATGATTTATATGTAGGATCTGACTTAGAGATAGGGCAGCATAGAACAAAAATAGAGGAACTGAGACAGCATTTGTTGAAGTGGGGATTTACCACGCCRGACAAGAAACATCAGAAAGAACCTCCATTTCTTTGGATGGGGTATGAACTCCATCCCGATAAATGGACAGTACAGCCTATACAGCTGCCAGCACAAGATAGCTGGACTGTCAATGATATACAAAAGTTAGTGGGAAAATTAAATTGGG
>HIVLLVHN74 [organism=Human immunodeficiency virus type 1] partial pol gene
CACTCTTTGGCAACGACCCCTCGTCACAATAAAGATAGGGGGACAATTAAAAGAAGCTCTATTAGATACAGGAGCAGATGATACAGTATTAGAAGAAATAAATTTGCCAGGAAGATGGAAACCAAAAATGATAGGGGGAATTGGAGGTTTTATCAAAGTAAGACAATATGATCAGGTACCCATAGAAATCTGTGGGCACAAGGTTGTAGGTACAGTGTTAATAGGACCTACACCTGTCAACATAATTGGGAGAAATCTGTTGACTCAGCTTGGGTGTACTTTAAATTTTCCCATTAGTCCTATTGACACTGTACCAGTAAAATTAAAGCCAGGAATGGATGGCCCAAAGGTTAAACAATGGCCATTGACAGAAGAAAAGATAAAAGCATTAGTAGAAATTTGTACAGAAATGGAAAAGGAAGGGAAAATTTCAAAAATTGGGCCTGAAAATCCATACAATACTCCAGTATTTGCCATAAAGAAAAAAGACAGTACTAAATGGAGGAAATTAGTAGATTTCAGGGAACTTAATAAAAGAACTCAAGACTTTTGGGAAGTTCAACTAGGAATACCACATCCTGCAGGGTTAAAAAAGAAAAAATCCATAACAGTACTGGATGTGGGTGATGCTTATTTCTCAGTCCCTTTAGATAAAGACTTCAGGAAGTATACTGCATTTACCATACCTAGTATAAACAATGAGACACCAGGGATCAGATATCAATACAATGTGCTTCCACAGGGATGGAAAGGATCACCAGCAATATTCCAATGTAGCATGACAAAAATCTTAGATCCTTTCAGAAAACAAAATCCAGACATAGTGATCTATCAATACATGGATGATTTGTATGTAGGATCTGACTTAGAGATAGGGCAGCATAGAGAAAAAATAGAGGAACTGAGACAACATCTGTTGAGGTGGGGACTTACCACACCAGACAAAAAACATCAGAAAGAACCTCCATTCCTTTGGATGGGTTACGAACTCCATCCTGATAAATGGACAGTACAGCCTATAGTGCTGCCAGAAAAGGACAGCTGGACTGTCAATGACATACAAAAGTTAGTGGGAAAGTTAAATTGGGCA
>HIVLLVHN75 [organism=Human immunodeficiency virus type 1] partial pol gene
CACTCTTTTGCAACGACCCCTTGTTACCATAAAAGTAGGGGGGCAATTAAAGGAAGCTCTATTAGATACAGGAGCAGATGATACAGTATTAGAAGACATAAATTTGCCAGGGAAATGGAAACCAAAAATGATAGGGGGAATTGGAGGTTTTATCAAAGTAAGAGAGTATGAAGAGATATCCATAGAAATCTGTGGACATAAAGTTATAGGTACAGTATTAGTAGGACCTACACCTGTCAACATAATTGGAAGGAATCTGTTGACTCAACTTGGTTGTACTTTAAATTTTCCAATCAGTCCTATTAAAACTGTACCAGTAAAACTAAAGCCAGGGATGGATGGCCCAAAGGTTAAACAATGGCCATTGACAAAAGAGAAAATAGAAGCATTAACAGAAATTTGTAATGAAATGGAAAAGGAAGGAAAAATTACAAAAATTGGGCCTGAAAATCCATATAACACTCCAATATTTGCCATAAAAAAGAAAGACAGTACTAAGTGGAGGAAATTAGTAGATTTCAGGGAACTCAATAAAAGAACTCAAGATTTTTGGGAAGTTCAATTAGGAATACCACACCCAGCAGGGTTAAAAAAGAAAAAATCAGTGACAGTGCTGGATGTGGGGGATGCATATTTTTCAGTTCCTTTATATGAAGACTTCAGGAAATATACTGCATTCACCATACCTAGTATAAACAATGAAACACCAGGGATTAGGTATCAGTATAATGTACTTCCACAGGGATGGAAAGGATCACCAGCAATATTTCAAGCTAGCATGACAAAAATCTTAGAGCCTTTTAGAAAACAAAACCCAGACATAGTCATCTATCAATACATGGATGATTTATATGTAGGATCTGACCTAGAGATAGGGCAGCATAGAATAAAAATAGAGGAACTGAGAGAACATTTGTTGAGGTGGGGATTTACCACACCAGACAAGAAACATCAGAAAGAACCCCCATTTCTTTGGATGGGGTATGAACTCCATCCTGACAAATGGACAGTACAGCCTATACAGCTGCCAGTACAAGATAGCTGGACTGTCAATGATATACAAAAGTTAGTGGGAAAGTTAAATTGGGCA
>HIVLLVHN76 [organism=Human immunodeficiency virus type 1] partial pol gene
CACTCTTTGGCAACGACCCCTCGTCACAATAAAAATAGGAGGACAGCTAAGAGAAGCTCTATTAGATACAGGAGCAGATGATACAGTATTAGAAGATATAAATTTGCCAGGAAAATGGAAGCCAAAAATGATAGGGGGAATTGGAGGTTTTATCAAAGTAAGGCAATATGATCAGATACTTATAGAAATTTGTGGAAAGAGGGCTATAGGTACAGTATTAGTAGGACCTACACCTGTCAACATAATTGGACGAAATATGTTGACTCAGCTTGGTTGTACTTTAAATTTCCCAATTAGTCCTATTGACACTGTACCAGTAACATTAAAGCCAGGAATGGATGGGCCAAAGGTTAAACAGTGGCCATTGACAGAAGAAAAAATAAAAGCATTAACAGAAATTTGTAAAGAGTTGGAAGAGGAAGGAAAAATCTCAAAAATTGGGCCTGACAACCCATATAATACTCCAGTATTTGCTATAAAGAAAAAGAATAGTTCCAGATGGAGAAAATTATTAGATTTCAGAGAGCTCAATAAAAGAACTCAGGACTTTTGGGAAGTTCAATTAGGGATACCGCATCCTGCAGGATTAAAAAGGAACAAATCAGTGACAGTACTAGATGTGGGAGATGCATATTTTTCAGTTCCTTTAGATGAAAGCTTTAGAAAATATACTGCATTCACCATACCTAGTACGAACAATGAAACACCAGGAATCAGATATCAGTACAATGTGCTACCACAGGGATGGAAAGGATCTCCGGCAATATTCCAGTATAGCATGACAAAAATATTAGAGCCCTTTAGAAACAAAAATCCAGAGATGGTTATCTATCAATACGTGGATGACTTGTATGTAGGATCTGATTTAGAAATAGGGCAGCACAGAGAAAAAATAGAGGAGCTAAGAGCTCATCTATTGAGCTGGGGGTTTTTTACACCAGACGAAAAACATCAAAAGGAACATCCATTTGTTTGGATGGGATATGAACTCCATCCGGACAGATGGACAGTCCAGCCTATAGAACTGCCAGAAAAAGACAGCTGGACTGTCAATGATATACAGAAATTAGTGGGAAAATTAAATTGGGCAAGTCAAATTTATGCAGGGATTAGGATAAAGCACCTGTGTAAACTCCTCAGGGGAGCTAAA
>HIVLLVHN77 [organism=Human immunodeficiency virus type 1] partial pol gene
CACTCTTTGGCAACGACCCCTTGTTACAATAAAARTAGGAGGACAGCTGAAAGAAGCTCTATTAGATACAGGAGCAGATGATACAGTATTAGAAGATATAAATTTGCCAGGAAAATGGAAACCAAAAATGATAGGGGGAATTGGAGGTTTTATCAAGGTAAGACAATATGATCAGGTCCCTATAGAAATTTGTGGRAAAAAGGCTATAGGTACAGTATTAGTAGGACCTACACCTGTCAACATAATTGGACGAAATATGTTGACTCAGATAGGTTGYACTTTAAATTTCCCAATTAGTCCTATTGATACTGTACCAGTAACATTAAAGCCAGGAATGGATGGACCAAAGATTAAACAGTGGCCATTGACAGAAGAAAAAATAAAAGCATTAACAGAAATTTGTAAAGAGATGGAAAAAGAAGGAAAAATTTCAAAAATTGGGCCTGAAAATCCATATAACACTCCAGTATTTGCTATAAAGAAAAAGGAYAGCACCAAATGGAGGAAATTAGTAGATTTCAGAGARCTTAATAAAAGAACTCAGGACTTTTGGGAAGTTCAATTAGGAATACCGCACCCAGCAGGATTAAAAAAGAAAAAATCAGTGACAGTACTAGATGTGGGAGATGCATATTTTTCAGTTCCTTTAGATGAAAGCTTTAGRAAGTATACTGCATTCACCATACCTAGTATAAACAATGAGACACCAGGAATCAGATATCAGTACAATGTGCTACCACAGGGATGGAAAGGATCTCCAGCAATATTCCAGTGTAGCATGACAAAAATTTTAGAGCCCTTTAGGAAAAATAATCCAGAGATGGTTATCTATCAATACATGGATGACTTATATGTAGGATCTGATTTAGAAATAGGTCAGCACAGAGCAAAAATAGAGGAGCTAAGAGCTCATCTATTAAGCTGGGGGTTTACCACGCCAGACAAAAAGCATCAGAAAGAACCTCCATTTCTTTGGATGGGATATGAACTCCATCCGAACAGATGGACAGTCCAGCCTATAGAACTGCCAGAAAAAGACAGCTGGACTGTCAATGATATACAGAAATTAGTGGGAAAACTAAATTGGGCAAGTCAAATTTATGCAGGGATTAAGGTAAAGCAACTGTGTAGACTCCTCAGGGGAGCTAAA
>HIVLLVHN78 [organism=Human immunodeficiency virus type 1] partial pol gene
CACTCTTTGGCAACGACCCCTCGTCACAATAAAGATAGGGGGGCAATTAAAGGAAGCTCTATTAGATACAGGAGCAGATGATACAGTATTAGAAGACATRAATTTGCCAGGRAGATGGAAACCAAAAATGATAGGGGGAATTGGAGGTTTTATCAAAGTAAGACAGTATGATCAGGTACCCATAGAAATTTGTGGACACAAGGCTGTAGGTACAGTATTAATAGGACCTACACCYGTCAACATAATTGGGAGAAATCTGTTGACTCAGCTTGGTTGCACTTTAAATTTTCCCATTAGTCCTATTGAAACTGTACCAGTAAAATTAAAGCCAGGAATGGATGGCCCAAAAGTTAAACAATGGCCATTGACAGAAGAAAAAATAAAAGCATTAGTAGAAATTTGTACAGAAATGGAAAAGGAAGGGAAAATTTCAAAAATCGGGCCTGAAAATCCATACAATACTCCAGTATTTGCCATAAAGAAAAAAGACAGTACTAARTGGAGAAAATTAGTAGATTTCAGGGAACTTAATAAAAGAACTCAAGACTTCTGGGAAGTTCAATTAGGAATACCACATCCCGCAGGGTTAAAAMAGARAAGATCMGTAACAGTCCTGGATGTGGGTGATGCATAYTTCTCAGTCCCTTTAGATAAAGACTTCAGGAAGTATACTGCATTTACCATACCTAGTGTAAACAATGAGACACCAGGGATCAGATATCAGTAYAATGTGCTTCCACAGGGATGGAAAGGATCACCAGCAATATTCCAATGTAGCATGACAAAAATCTTAGAGCCTTTTAGAAAACAAAATCCAGACATAGTYATCTATCAATACATGGATGATTTGTATGTAGGATCTGACTTAGAAATAGGRCAGCATAGAGCAAAAATAGARGAACTGAGACAACATTTGTTGAGGTGGGGATTTACCACACCAGACAAAAAACATCAGAAAGAACCYCCATTCCTTTGGATGGGTTATGAACTCCATCCTGATAAATGGACAGTACAGCCTATAGTGCTGCCAGAAAAGGACAGCTGGACTGTCAATGACATACAGAAGTTAGTGGGAAAGTTGAATTGGGCAAGTCAGATTTATGCAGGGATTAAGGTAAGAGAATTATGTAAACTCATTAGGGGAACCAAA
>HIVLLVHN79 [organism=Human immunodeficiency virus type 1] partial pol gene
CACTCTTTGGCAACGACCCCTCGTCACAATAAAGATAGGGGGGCAATTAAAGGAAGCTCTATTAGATACAGGAGCAGATGATACAGTATTAGAAGACATGAATTTGCCAGGAAGATGGAAACCAAAAATGATAGGGGGAATTGGAGGTTTTATCAAAGTGAGACAGTATGATCAGATACCCATAGAAATCTGTGGACACAAGACTGAAGGTACAGTATTAATAGGACCCACACCTGTCAACATAATTGGAAGAAATCTGTTGACTCAGCTTGGTTGCACTTTAAATTTTCCCATTAGTCCTATTGAAACTGTACCAGTAAAATTAAAGCCAGGAATGGATGGCCCAAAAGTTAAACAATGGCCATTGACAGAAGAAAAAATAAAAGCATTAGTAGAAATCTGTACAGAAATGGAAAAGGAAGGGAAAATTTCAAAAATTGGGCCTGAAAATCCATACAATACTCCAGTATTTGCCATAAAGAAAAAAGACAGTACTAAATGGAGAAAACTAGTAGATTTCAGGGAACTTAATAAAAGAACTCAAGACTTTTGGGAAGTTCAATTAGGAATACCACATCCCGCAGGGTTAAAAAAGAAAAAATCTGTAACAGTCCTGGATGTGGGTGATGCATATTTCTCAGTCCCTTTAGATAAAGACTTCAGGAAGTATACTGCATTTACCATACCTAGTGTAAATAATGAGACACCAGGGATTAGATATCAGTACAATGTGCTTCCACAGGGGTGGAAAGGATCACCAGCAATATTCCAATGCAGCATGACAAAAATCTTAGAGCCTTTTAGAAAACAAAACCCAGACATAGTTATCTATCAATACATGGATGATTTGTATGTAGGATCTGACTTAGAAATAGGGCAGCATAGAGCAAAAATAGAGGAACTGAGAGAACATCTGTTGAGGTGGGGATTTACCACACCAGACAAAAAACATCAGAAAGAACCTCCATTCCTTTGGATGGGTTATGAACTCCATCCTGACAAATGGACAGTACAGCCTATAGTACTGCCAGAAAAGGATAGTTGGACTGTCAATGACATACAGAAGTTAGTGGGAAAGTTGAATTGGGCGAGTCAGATTTATGCAGGGATTAAGGTAAAAGAATTATGTAAACTCCTTAGGGGAGCCAAA
>HIVLLVHN80 [organism=Human immunodeficiency virus type 1] partial pol gene
CACTCTTTGGCAACGACCCCTCGTTACAATAAAGATAGGGGGGCAATTAAAGGAAGCTCTATTGGATACAGGAGCAGATGATACAGTATTAGAAGAGATGAATTTGCCAGGAAGATGGAAACCAAAAATGATAGGGGGAATTGGAGGTTTTATCAAAGTAAAACAATATGATCAAGTACCAGTAGAAATCTATGGACACAAGACAGTGGGTACAGTGTTAATAGGACCTACACCTGTCAACATAATTGGGAGAAATCTGTTGACTCAGCTTGGTTGCACTTTAAATTTTCCTATTAGTCCTATTGAAACTGTACCAGTAAAATTAAAGCCAGGAATGGATGGCCCAAAGATTAAACAATGGCCATTGACAGAAGAAAAAATAAAAGCATTAGTAGAAATTTGTACAGAAATGGAAAAGGAAGGGAAAATTTCAAAAATTGGGCCTGAAAATCCATACAATACTCCAATATTTGCCATAAAGAAAAAAGACAGTACTAAATGGAGAAAACTAGTAGATTTCAGGGAACTTAATAAAAGAACTCAAGATTTCTGGGAAGTTCAATTAGGAATACCACATCCAGCAGGATTAAAAAAGAAAAAATCTGTAACAGTCCTGGATGTGGGTGATGCATATTTCTCAGTCCCTTTAGATAAAGACTTCAGGAAGTATACTGCATTTACCATACCTAGTGTAAACAATGAGACACCAGGGATCAGGTATCAGTACAATGTGCTGCCACAGGGATGGAAAGGATCACCAGCAATATTCCAGAGCAGCATGACAAAAATTTTAGATCCTTTTAGAAAAGAAAATCCAGACATAGTTATCTATCAATACATGGATGATTTATATGTAGGATCTGATTTAGAAATAGGGCAGCATAGAGCAAAAATAGAAGAACTGAGAGAACATCTGTTAAGGTGGGGATTTACCACCCCAGACAAAAAACATCAGAAAGAACCTCCATTCCTTTGGATGGGTTATGAACTCCATCCTGATAAATGGACAGTACAGCCTATAGTGCTGCCAGAAAAGGACAGCTGGACTGTCAATGACATACAGAAGTTAGTGGGAAAGTTGAATTGGGCAAGTCAGATTTATGCAGGGATTAGGACAAAGGAATTATGTAAACTCATTAGGGGAACCAAG
>HIVLLVHN81 [organism=Human immunodeficiency virus type 1] partial pol gene
CACTCTTTGGCAACGACCCCTTGTTACAATAAAGATAGGGGGGCAATTAAAGGAAGCTCTATTAGATACAGGAGCAGATGATACAGTATTAGAAGACATGAATTTGCCAGGGAAATGGAAACCAAAAATGATAGGGGGAATTGGAGGTTTTATCAAAGTAAGACAGTATGAACAGGTACCCATAGAAATCTGTGGACATAAAGCTATAGGTACAGTATTAATAGGRCCTACACCTATAAACATAATTGGAAGAAATCTGTTAACTCAGCTTGGTTGTACTTTAAATTTTCCAATCAGTCCTATTAAAACTGTACCAGTAAAACTAAAGCCAGGAATGGATGGCCCAAAGATTAAACAATGGCCATTAACAAAAGAGAAAATAGAAGCATTAACAGCAATTTGTGAAGAAATGGAAAAGGAAGGAAAAATTACAAAAATTGGGCCTGAAAATCCATACAACACTCCAATATTTGCCATAAAAAAGAAAGACAGTACTAAGTGGAGAAAATTAGTAGATTTCAGGGAACTCAATAAAAGAACTCAAGACTTTTGGGAAGTTCAATTAGGAATACCACACCCAGCAGGATTAAAAAAGAAAAAATCAGTGACAGTGCTGGATGTGGGGGATGCATATTTTTCAGTTCCTTTATATGAAGACTTCAGGAAATATACTGCATTCACTATACCTAGTATAAACAATGAAACACCAGGGATTAGGTATCAGTACAATGTACTTCCACAGGGATGGAAGGGATCACCAGCAATATTTCAAAGTAGCATGACAAAAATCTTAGAGCCTTTTAGAAAACAAAATCCAGACATAGTCATCTATCAATACATGGATGATTTGTATGTAGGATCTGACTTAGAGATAGAACAGCATAGAACAAAAATAGAGGAATTGAGACAACATTTGTTGAGGTGGGGATTTACCACACCAGACAAGAAACATCAGAAAGAACCTCCATTTCTTTGGATGGGGTATGAACTCCATCCTGACAAATGGACAGTACAGCCTATACAGCTGCCAGTACAAGATAGCTGGACTGTCAATGATATACAAAAGTTAGTGGGAAAATTAAACTGGGCAAGTCAGATTTATCCTGGAATTAAAGTAAAGCAACTTTGTAAACTCCTTAGGGGGGCCAAA
>HIVLLVHN82 [organism=Human immunodeficiency virus type 1] partial pol gene
CACTCTTTGGCAACGACCCCTTGTCACAATAAAAGTAGAAGGACAGCTAAAAGAAGCTCTATTAGATACAGGAGCAGATGATACAGTATTGGAAGATATAAATTTGCCAGGAAAATGGAAGCCAAGAATGATAGGGGGAATTGGAGGTTTTATCAAAGTCAAGCAATATGATCAGATACAGGTAGAAATTTGTGGGAAAAAGGCTGAAGGTACAGTGTTAGTAGGACCTACACCTGTCAACATAATTGGGCGAAATATGTTGACTCAGCTTGGTTGTACTTTAAATTTCCCAATTAGTCCTATTGACACTGTACCAGTAAAATTAAAGCCAGGAATGGATGGGCCTAAGGTTAAGCAATGGCCATTGACAGAAGAAAAAATAAAAGCATTAACAGAAATTTGTAAAGAAATGGAAGAGGAAGGAAAAATCTCAAAAATTGGGCCTGAAAATCCATACAATACTCCAGTGTTTGCTATAAAGAAAAAAGACAGCACCAAATGGAGGAAATTAGTAGACTTCAGAGAGCTCAATAAAAGAACCCAGGACTTTTGGGAAGTGCAGTTAGGAATACCGCATCCATCAGGTTTAAAAAAGAAAAAATCAGTAACAGTACTAGATGTAGGAGATGCATATTTCTCAGTTCCTTTAGATGAAAGCTTTAGAAAGTATACTGCATTCACCATACCTAGTAGAAACAATGAGACACCAGGAATTAGATATCAGTACAATGTGCTTCCACAGGGATGGAAAGGTTCACCAGCAATATTCCAAAGTAGCATGACAAAAATCTTAGAGCCTTTCAGAAAACAAAATCCAGACATAGAAATTTATCAATACATGGATGATTTGTATGTAGGATCTGACTTAGAAATAGGGCAGCATAGAGAAAAAATAGAGGAGCTGAGACAGCATTTGTTGCAGTGGGGACTTACCACACCAGACAAGAAACATCAAAAAGAACCCCCATTCCTTTGGATGGGTTATGAACTCCATCCTGATAAATGGACAGTACAGCCTATAGCTCTGCCAGAAAAGGATAGCTGGACTGTCAATGACATACAAAAGTTAGTGGGAAAATTAAATTGGGCAAGTCAAATTTATGCAGGGATACAGGTGAAGCAACTGTGTAAGCTCCTCAGGGGAGCTAAA
>HIVLLVHN83 [organism=Human immunodeficiency virus type 1] partial pol gene
CACTCTTTGGCAACGACCCCTCGTCACAATAAAGATAGGGGGGCAATTAAAGGAAGCTCTATTAGATACAGGAGCAGATGATACAGTATTAGAAGACATGAATTTGCCAGGAAAATGGAAACCAAAAATGATAGGGGGAATTGGAGGTTTTATCAAAGTAAGACAGTATGAACAGGTACCCATAGAAATTTGTGGACATAAAACTATAGGTACAGTATTAGTAGGACCTACMCCTGTCAACATAATTGGAAGAAATCTGTTGACTCAGCTTGGTTGTACTTTAAATTTTCCAATCAGTCCTATTGAAACTGTACCAGTAAAATTAAAGCCAGGAATGGACGGCCCAAAGGTTAAACAATGGCCATTGACAAGAGAAAAGATAGAAGCATTAACAGAAATTTGTAAAGAAATGGAAAAAGAGGGAAAAATTACAAAAATTGGGCCTGAAAATCCATACAACACTCCAATATTTGCYATAAAAAAGAAAGACAGTACTAAGTGGAGAAAATTAGTAGATTTCAGAGAACTCAATAAAAGAACTCAAGACTTTTGGGAAGTTCARTTAGGAATACCACACCCAGCAGGATTAAAAAAGAAAAAATCAGTGACAGTGCTGGATGTGGGGGATGCATATTTTTCAGTTCCTTTATATGAAGACTTCAGGAARTATACTGCATTCACCATACCTAGTAYAAACAATGAAACACCAGGGATTAGGTATCAGTAYAATGTACTTCCACAAGGGTGGAAAGGATCACCAGCAATATTTCAAAGTAGCATGACAAAAATCTTAGAGCCTTTTAGAAAACAAAATCCAGACATAGWCATCTACCAATACATGGATGATTTGTATGTAGGATCTGATTTAGAGATAGGGCAGCATAGAWCAAAAATAGAGGAACTGAGASAACATTTGTTGAAGTGGGGATTTACCACACCAGACAAGAAACATCAGAAAGAACCCCCATTTCTTTGGATGGGGTATGAACTCCATCCTGACAAATGGACAGTACAGCCTATACAGCTACCAGTACAAGATAGCTGGACTGTCAATGATATACAAAAGTTAGTRGGGAAATTAAACTGGGCAAGTCAGATTTATCCTGGACTTAAAGTAAGGCAACTTTGTAAACTCCTKAGGGGGACCAAA
>HIVLLVHN84 [organism=Human immunodeficiency virus type 1] partial pol gene
CACTCTTTGGCAACGACCCCTTGTTGCAATAAAGATAGGGGGGCAATTAAAGGAAGCTCTATTAGATACAGGAGCAGATGATACAGTATTAGAAGACATGAATTTGCCAGGGAAATGGAAACCAAAAATGATAGGGGGAATTGGAGGTTTTATCAAAGTAAGACAGTATGAACAGATACCCATAGAAATCTGTGGACATAAAGCTATAGGTACAGTATTAGTAGGACCTACACCTGTCAACATAATTGGAAGAAATCTGTTGACTCAGCTTGGTTGTACTTTAAATTTTCCAATCAGTCCTATTGAAACTGTACCAGTAAAACTAAAGCCAGGAATGGATGGCCCAAAGGTTAAACAATGGCCATTGACAAAAGAGAAAATAGAAGCATTAACAGCAATTTGTGATGAAATGGAAAAGGAAGGAAAAATTACAAAAATTGGGCCTGAAAATCCATACAACACTCCAATATTTGCCATAAAAAAGAAAGACAGTACTAAGTGGAGAAAATTAGTAGATTTCAGGGAACTGAATAAAAGAACTCAAGATTTTTGGGAAGTTCAATTAGGAATACCACACCCAGCAGGATTAAAAAAGAAAAAATCAGTGACAGTGCTGGATGTGGGGGATGCATATTTTTCAGTTCCTTTAGATAAAGACTTCAGGAAATATACTGCATTCACCATACCTAGTGTAAACAATGAAACACCAGGGATTAGGTATCAGTACAATGTACTTCCACAGGGATGGAAAGGATCACCAGCAATATTTCAAAGCAGCATGACAAAAATCTTAGAGCCTTTTAGAAAACAAAATCCAGACATAGACATCTATCAATACATGGATGATTTGTATGTAGGATCTGACTTAGAGATAGGGCAGCATAGAACAAAAATAGAGGAATTGAGACAACATTTGTTGCAGTGGGGATTTACCACACCAGACAAGAAACATCAGAAAGAACCTCCATTTCTTTGGATGGGGTATGAACTCCATCCTGACAAATGGACAGTACAGCCTATACAGCTGCCAGTACAAGATAGCTGGACTGTCAATGATATACAAAAATTAGTGGGAAAATTAAACTGGGCAAGTCAGATTTATCCTGGAATTAAAGTAAGGCAACTCTGTAAACTCCTTAGGGGGGCCAAA
>HIVLLVHN85 [organism=Human immunodeficiency virus type 1] partial pol gene
CACTCTTTTTGAACGACCCCTTGTTACCATAAAGATAGGGGGGCAATTAAAGGAAGCTCTATTAGATACAGGAGCAGATGATACAGTATTAGAAGACATGGATTTGCCAGGGAAATGGAAACCAAAGATGATAGGGGGAATTGGAGGATTTATCAAAGTAAGACAATATGAGCAGRTACCCATAGAAATTTGTGGACATAAAGCTATAGGTACAGTATTAGTAGGACCTACACCTGTCAACATAATTGGAAGAAATTTGTTGACTCAGCTTGGTTGTACTTTAAATTTTCCAATCAGTCCTATTGAAACTGTACCAGTATGTCTAAAGCCAGGAATGGATGGCCCAAAGGTYAAACAATGGCCATTGACAAAAGAGAAAATAGAAGCATTAACAGCAATTTGTGATGAAATGGARAAGGAAGGAAAAATTACAAAAATTGGGCCTGAAAATCCATACAACACTCCAATATTTGCYATAAAAAAGAAGGAYAGTACTAAGTGGAGAAAATTAGTAGATTTCAGGGAACTCAATAAAAGAACTCAAGATTTTTGGGAAGTTCAATTAGGAATACCACACCCAGCAGGATTAAAAAAGAAAAAATCAGTGACAGTGCTGGATGTGGGGGATGCATATTTTTCAGTTCCTTTACATGAAGACTTCAGGAAATATACTGCATTCACCATACCTAGTATAAACAATGAAACACCAGGGATTAGGTAYCAGTACAATGTACTTCCACAGGGATGGAAAGGATCACCAGCAATATTTCAAAGTAGCATGACAAGAATCTTAGAGCCTTTTAGAAAACAGAATCCAGAAATGGTCATYTATCAATACATGGATGATTTGTATGTAGGATCTGACTTAGAGATAGGGCAACATAGAGCAAAAATAGAGGAACTGAGAGAACATTTGTTGAGGTGGGGATTTRCCACACCAGACAAGAAACATCAGAAAGAACCYCCATTTCTTTGGATGGGGTATGAACTCCATCCAGACAAATGGACAGTACAACCTATACAGYTGCCAGTACAAGATAGCTGGACTGTCAATGATATACAAAAGTTAGTGGGAAAATTAAATTGGGCAAG
>HIVLLVHN86 [organism=Human immunodeficiency virus type 1] partial pol gene
CACTCTTTTGGAACGACCCCTTGTCACAATAAAAATAGAGGGACAGCTGAAAGAAGCTCTATTAGATACAGGAGCAGATGATACAGTATTAGAAGATATAAATTTGCCAGGAAAATGGAAGCCAAAAATGATAGGGGGAATTGGAGGTTTTATCAAGGTCAGGCAATATGATCAGATACTTATAGAAATTTGTGGAAAAAGGGCTATAGGTACAGTGTTAGTAGGACCTACACCTGTCAACATAATTGGACGAAATATGTTGACTCAGATTGGTTGTACTTTAAATTTCCCAATTAGTCCTATTGACACTGTACCAGTAAAATTAAAGCCAGGAATGGATGGGCCAAAGGTTAAACAGTGGCCACTGACAGAAGAGAAAATAAAAGCATTAACAGAAATTTGTAAAGAAATGGAAGAGGAAGGAAAAATCTCAAAAATTGGGCCTGAAAATCCATACAATACTCCAGTATTTGCTATAAAGAAAAAAGACAGCACCAAATGGAGAAAATTAGTAGATTTCAGAGAGCTCAATAAAAGAACTCAGGACTTTTGGGAAGTTCAGTTAGGAATACCACATCCAGCAGGTTTAAAAAAGAAAAAATCAGTAACAGTACTAGATGTAGGAGATGCTTATTTTTCAGTTCCTTTAGATGAAAGCTTTAGAAAGTATACTGCATTCACCATACCTAGTAGAAACAATGAGACACCAGGGATTAGATATCAGTACAATGTGCTCCCACAGGGATGGAAAGGATCACCAGCAATATTCCAAAGTAGTATGACAAAAATCTTAGAGCCTTTTAGAAAACAAAATCCAGACATAGAGATCTATCAATACATGGATGATTTGTATGTAGGATCTGACTTAGAATTGGGGCAGCATAGAACAAAAATAGAGGAGCTGAGACAGCATTTATTGAAGTGGGGACTTACCACACCAGACAAGAAACATCAGAAAGAACCCCCATTCCTTTGGATGGGTTATGAACTCCATCCTGATAAATGGACAGTACAGCCTATAGTGCTGCCAGAAAAGGACAGCTGGACTGTCAATGACATACAAAAGTTAGTGGGAAAGTTAAATTGGGCAAG
>HIVLLVHN87 [organism=Human immunodeficiency virus type 1] partial pol gene
CACTCTTTGGCAACGACCCCTTGTCACAATAAAGATAGGGGGGCAATTAAAGGAAGCTCTATTAGATACAGGAGCAGATGATACAGTATTAGAAGACATGAATTTGCCAGGGAAATGGAAACCAAAAATGATAGGGGGAATTGGAGGTTTTATCAAAGTAAGACAGTATGAACAGGTACCCATAGAAATCTGTGGACATAAAGCTACCGGTACAGTATTAGTAGGACCTACACCTATCAACATAATTGGAAGGAATCTGTTAACTCAGCTTGGTTGTACTTTAAATTTTCCAGTCAGTCCTATTGAAACTGTACCAGTAAAACTAAAGCCAGGAATGGATGGCCCAAAGGTTAAGCAATGGCCATTGACAAAAGAGAAAATAGAAGCATTAACCGCAATTTGTGATGAAATGGAAAAGGAAGGAAAAATTACAAAAATTGGGCCTGAAAATCCATACAACACTCCAATATTTGCCATAAAAAAGAAAGACAGTACTAAGTGGAGAAAATTAGTAGATTTTAGGGAGCTCAATAAAAGAACTCAAGATTTTTGGGAAGTTCAATTAGGAATACCACACCCAGCAGGATTAAAAAAGAAAAAATCAGTGACAGTGCTGGATGTGGGGGATGCATATTTTTCAGTTCCTTTATATGAAGACTTCAGGAAATATACTGCATTCACCATACCTAGTATAAACAATGAAACACCAGGGATTAGGTATCAGTACAATGTACTTCCACAGGGATGGAAAGGATCACCAGCAATATTTCAAAGTAGCATGACAAAAATCTTAGAGCCTTTTAGAAAACAAAATCCAGACATAGTCATCTATCAATACATGGATGATTTGTATGTAGGATCTGATTTAGAGATAGGGCAGCATAGAACAAAGATAGAGGAACTGAGACAACATTTGTTGAGGTGGGGATTTACCACACCAGACAAGAAACATCAGAAAGAACCCCCATTCCTTTGGATGGGGTATGAACTCCATCCTGACAAATGGACAGTACAGCCTATACAGCTGCCAGAACAAGATAGCTGGACTGTCAATGATATACAAAAGTTAGTGGGTAAATTAAACTGGGCAAGTCAGATTTATCCTGGAATTAAAGTAAGGCAACTTTGTAAACTCCTTAGGGGGGCCAAA
>HIVLLVHN90 [organism=Human immunodeficiency virus type 1] partial pol gene
CACTCTTTGGCAACGACCCCTCGTCRCAATAARGATAGGGGGGCAATTAAAGGAAGCTCTATTAGATACAGGAGCAGATGATACAGTAYTAGAAGAAATGAATTTGCCAGGAAGATGGAAACCAAAAATGATAGGGGGAATTGGAGGTTTTATCAAAGTAAGACAGTATGATCAGATACCCATAGAAATCTGTGGACACAAGGCTGTAGGTACAGTATTAATAGGACCTACMCCTGTCAACATAATTGGGAGAAATYTGTTGACTCAGATTGGTTGCACTTTAAATTTTCCCATTAGTCCTATTGAAACTGTACCAGTAAAATTAAAGCCAGGAATGGATGGCCCAAAAGTTAAACAATGGCCATTGACAGAAGAAAAAATAAAAGCATTAGTAGAAATWTGTACAGAAATGGAAAAGGAAGGRAAAATWTCAAAAATYGGGCCTGAAAATCCATAYAATACTCCAGTATTTGCCATAAAGAAAAARGACAGTACTAAATGGAGAAAATTAGTAGATTTCAGGGAACTTAATAAAAGAACTCAAGACTTCTGGGAAGTTCAATTAGGAATACCACATCCCGCMGGRTTAMAAAAGAAAAAATCTGTAACAGTCCTGGATGTGGGTGATGCATACTTCTCAGTCCCTTTAGATAAAGACTTCAGGAAGTACACTGCATTTACCATACCTAGTACAAACAATGAGACACCAGGAATCAGATACCAGTACAATGTGCTTCCACAGGGATGGAAAGGATCACCAGCAATATTCCAAWGTAGCATGACAAAAATCTTAGAGCCTTTTAGAAAACAAAATCCAGACATAGTTATMTRTCAATACATRGATGATTTGTATGTAGGATCTGACTTAGAAATAGGGCAGCATAGAGCAAAAATAGAGGAACTGAGACAACATCTGTTGARGTGGGGATTTACCACACCAGACAAAAAACATCAGAAAGAACCTCCATTCCTTTGGATGGGTTATGAACTCCATCCTGATARATGGACAGTACAGCCTATAGTGCTGCCAGAAAAGGACAGCTGGACTGTCAATGACATACAGAAGTTAGTGGGAAARTTGAATTGGGCAAGTCAGATYTATGCAGGGATTAAGGTAAGGGAATTATGTAAACTCCTTAGGGGAACCAAA
>HIVLLVHN91 [organism=Human immunodeficiency virus type 1] partial pol gene
CACTCTTTGGCAACGACCCCTTGTCACAATAAAAATAGAAGGACAGCTAAAAGAAGCTCTATTAGATACAGGAGCAGATGATACAGTATTGGAAGATATAAATTTGCCAGGAAAATGGAAACCAAAAATGATAGGGGGAATTGGAGGTTTTATCAAAGTGAGGCAATATGATCAGATACTTATAGAAATCTGTGGAAAAAAGGCTATAGGTACAGTATTAGTAGGACCTACACCTGTCAACATAATTGGACGAAATATGTTGACTCAGCTTGGTTGTACTTTAAACTTTCCAATTAGTCCTATTGAAACTGTACCAGTAAAATTAAAGCCAGGAATGGATGGACCAAAAGTTAAACAGTGGCCATTGACAGAAGAAAAAATAAAAGCATTAACAGAAATTTGTAAGGAAATGGAAGAGGAAGGAAAAATCTCAAAAATCGGGCCTGAAAATCCATATAATACTCCAGTGTTTGCTATAAAGAAAAAGGACAGCACCAAATGGAGAAAATTAGTAGATTTCAGAGAACTCAATAAAAGAACCCAAGATTTTTGGGAAGTTCAATTAGGAATACCACATCCAGCAGGATTAAAAAAGAAAAAATCAGTGACAGTGCTAGATGTGGGGGATGCATATTTTTCAGTTCCTTTATATGAAGACTTCAGGAAGTATACTGCATTCACCATACCTAGTATAAACAATGAAACACCAGGGATCAGATATCAGTACAATGTGCTACCACAGGGATGGAAAGGATCTCCGGCAATATTCCAATGTAGCATGACAAAAATCTTAGAGCCCTTTAGAAAAAGAAATCCAGAGATGGAGATCTATCAATACATGGATGACTTATATGTAGGATCTGATTTAGAAATAGGGCAGCACAGAGCAAAAATAGAKGAGCTAAGARCTCATCTATTGAGCTGGGGATTTACTACACCAGACAAAAAGCATCAGAAAGAACCACCATTTCTTTGGATGGGGTATGAACTCCATCCGGACAGATGGACAGTCCAGCCTATAGAACTGCCAGAAAAGGACAGCTGGACTGTCAATGATATACAGAAATTAGTGGGAAAATTAAATTGGGCAAGTCAAATTTATCCAGGAATTAAGATAAAGCAACTGTGTAAACTCCTCAGAGGAACTAAA
>HIVLLVHN92 [organism=Human immunodeficiency virus type 1] partial pol gene
CACTCTTTGGCAACGACCCCTTGTCACAATAAAAATAGGAGGACAGTTAAAAGAAGCTCTATTAGATACAGGAGCAGATGATACAGTATTGGAAGATATAAATTTGCCAGGAAAATGGAAGCCAAAAATGATAGGGGGAATTGGAGGTTTTATCAAAGTAAAACAATATGACCAGATACCTATAGAAATTTGTGGAAAGAGGGCTATAGGCACAGTGTTAGTAGGACCTACGCCTGTCAACATAATTGGACGAAATATGTTGACTCAGATTGGTTGTACTTTAAATTTTCCAATTAGTCCTATTGACACTGTACCAGTGACATTGAAGCCAGGAATGGATGGACCAAAGGTTAAACAGTGGCCATTGACAGAAGAAAAAATAATAGCATTAACAGAAATTTGTAAGGAAATGGAAAAAGAAGGAAAAATTTCAAAAATTGGGCCTGAAAATCCATATAATACTCCAGTATTTGCTATAAAGAAAAAGGACAGCACCAAATGGAGGAAGTTAGTAGATTTCAGAGAGCTCAATAAAAGAACTCAGGACTTTTGGGAAGTTCAATTAGGAATACCGCATCCAGCAGGATTAAAAATGAGAAAATCAGTGACAGTACTAGATGTGGGAGATGCATATTTTTCAGTCCCTCTAGATGAAAGCTTTAGAAAGTATACTGCATTCACCATACCTAGTATAAATAATGAGACACCAGGAATCAGATATCAGTACAATGTGCTACCACAGGGATGGAAAGGATCTCCAGCAATATTCCAGTGTAGCATGACAAAAATCTTAGAGCCTTTTAGAAAACAAAATCCAGAGATAATTATCTATCAATACATGGATGACTTATATGTAGGATCTGATTTAGAAATAGAGCAGCACAGAACCAAAATAGATGAACTAAGAAATCATCTATTGAGCTGGGGATTTACTACACCAGACAAAAAGCATCAGAAGGAACCTCCATTTCTTTGGATGGGATATGAACTCCATCCGGACAGATGGACAGTCCAGCCTATAGAACTGCCAGAAAAAGACAGCTGGACTGTCAATGATATACAGAAATTAGTAGGAAAACTAAATTGGGCAAGTCAAATTTATCCAGGGATTAAGGTAAAGCAACTGTGTAAACTCCTCAGGGGAACTAAG
>HIVLLVHN94 [organism=Human immunodeficiency virus type 1] partial pol gene
CACTCTTTGGCAACGACCTCTTGTCACAGTAAAAATAGGAGGACAGATGAGAGAAGCTCTATTAGATACAGGAGCAGATGATACAGTATTAGAAGATATAAATTTGCCAGGAAAATGGAAACCAAAAATGATAGGGGGAATTGGAGGTTTTATCAARGTAAAGCAATAYGATCAGGTABYTATGGAMATTTGTGGAAAAAGGGCTRTAGGTACAGTGTTAGTGGGACCTACACCTRTCAACATAATTGGACGAAATATGTTGACTCAGATTGGTTGTACTCTAAATTTCCCMATTAGTCCTATTGACACKGTACCAGTAACATTAAAGCCAGGAATGGATGGACCAAAGGTTAAACAGTGGCCATTAACAGAAGAAAAAATAAAAGCATTAACAGAAATTTGTRAAGARATGGAARMGGAAGGAAAAATCTCAAAAATTGGGCCTGAAAATCCATACAATACTCCAGTATTTGCTATAAAGAAAAAGGACAGTACCAAATGGAGGAAATTAGTAGATTTCAGAGAGCTCAATAAAAGAACTCAGGACTTTTGGGAGGTTCAATTAGGAATACCACATCCAGCAGGTTTAAAGAAAAAGAAATCAGTAACAGTACTAGATGTGGGAGATGCATATTTTTCAGTTCCCTTAGATRAAARCTTTAGAAAGTATACTGCATTTACCATACCTAGTAYAAACAATGAGACACCAGGAATCAGRTATCAGTACAATGTGCTGCCACAGGGATGGAAAGGATCACCAGCAATATTCCAGAGTAGCATGACAAAGATCTTAGAGCCCTTTAGAAGAAAAAATCCAGAAATAGTTATCTATCAATACATGGATGAYTTGTATGTAGGMTCTGAYTTAGARATAGGGCAGCAYAGARCAAAAATAGAGGARCTAAGACMWCATYTRYTGARSTGGGGRYTYACYACACCAGACAARAARCATCAGAARGAACCTCCATTCCTTTGGATGGGATATGAACTCCATCCTGAYAGGTGGACAGTCCAGCCCATAGAACTGCCAGAAAAAGACAGCTGGACTGTCAATGATATACAGAAATTAGTGGGGAAACTAAATTGGGCAAGYCAAATCTAYGCAGGAATTAAGGTAAAGCAACTGTGTAGACTCCTCAGGGGAGCTAAA
>HIVLLVHN96 [organism=Human immunodeficiency virus type 1] partial pol gene
CACTCTTTGGCAACGACCCCTCGTCACAATAARGRTAGGGGGGCAATTAAAGGAAGCTCTATTAGATACAGGAGCAGATGATACAGTATTAGAAGACATGAATTTGCCAGGAARATGGAAACCAAAAATGATAGGGGGAATTGGAGGTTTTATCAAAGTRAGACAGTATGATCAGRTACCCATAGAAATCTGYGGRCACAARGCTGTAGGTACAGTATTAATAGGACCTACACCTGTCAACATAATTGGGAGAAATCTGTTGACTCAGCTTGGKTGYACTTTAAATTTTCCCATTAGTCCTATTGAAACTGTACCAGTAAAATTAAAGCCAGGAATGGATGGCCCAAAAGTTAAACAATGGCCATTGACAGAAGAAAARATAAAAGCATTAGTAGAAATTTGTACAGAAATGGAAAAGGAAGGGAAAATTTCAAAAATHGGGCCTGAAAATCCATACAATACTCCAGTATTTGCCATAAAGAAAAAAGACAGTACTAAATGGAGAAAATTAGTAGATTTYAGGGAACTTAATAAAAGAACTCAAGACTTCTGGGAAGTTCAATTAGGAATACCACATCCCGCAGGGTTAAAAAAGAAAAAATCMGTAACAGTCCTGGATGTGGGTGATGCATATTTCTCAGTCCCTTTAGATRAAGATTTCAGGAAGTATACTGCATTTACCATACCTAGTKTAAACAATGAGACACCAGGGATCAGATATCAGTACAATGTGCTTCCACAGGGATGGAAAGGATCACCAGCAATATTCCAATGTAGCATGACAAAAATCTTAGAGCCTTTTAGAAAACAAAATCCAGACATAGTTATCTATCAATACATGGATGATTTGTATGTAGGATCTGACTTAGAAATAGGGCAGCATAGAGCAAAAATAGAGGAACTGAGACAACATTTGTTGAGGTGGGGATTTACCACACCAGACAAAAAACATCAGAAAGAACCTCCATTCCTTTGGATGGGTTATGAACTCCATCCTGATAAATGGACAGTACAGCCTATAGTGCTGCCAGAAAAGGACAGCTGGACTGTCAATGACATACAGAAGTTAGTGGGAAAGTTGAATTGGGCAAGTCAGATTTATGCAGGGATTAAGGTAAGGGAATTATGTAAACTCCTTAGGGGAACCAAA
>HIVLLVHN97 [organism=Human immunodeficiency virus type 1] partial pol gene
CACTCTTTGGCAACGACCCCTCGTCACAATAAAGATAGGGGGGCAATTAAAGGAAGCTCTATTAGATACAGGAGCAGATGATACAGTATTAGAAGACATGAATTTGCCAGGAAGATGGAAACCAAAAATGATAGGGGGAATTGGGGGTTTTATCAAAGTAAAACAGTATGAACAAATACCCATAGAAATTTGTGGACACCAGGCGGTGGGTACAGTATTAATAGGACCTACACCTGTCAACATAATTGGGAGAAATCTGTTGACTCAGCTTGGTTGCACTTTAAATTTTCCTATTAGTCCTATTGAAACTGTACCAGTAAAATTAAAGCCAGGAATGGATGGCCCAAAAGTTAAACAATGGCCATTGACAGAAGAAAAAATAAAAGCATTAGTAGAAATTTGTACAGAAATGGAAAAGGAAGGGAAAATTTCAAAAATCGGGCCTGAAAATCCATACAATACTCCAATATTTGCCATAAAGAAAAAAGATGGTACTAAATGGAGAAAACTAGTAGATTTCAGGGAACTTAATAAAAGAACTCAAGACTTCTGGGAAGTGCAATTAGGAATACCACATCCTGCTGGATTAAAAAAGAAAAAATCTGTAACAGTCCTGGATGTGGGTGATGCATATTTCTCAGTTCCTTTAGATAAAGAATTCAGGAAGTATACTGCATTTACCATACCTAGTGTAAACAATGAGACACCAGGGATCAGATATCAGTACAATGTGCTTCCACAGGGATGGAAAGGATCACCAGCAATATTTCAGAGTAGCATGACAAAAATTTTAGATCCTTTTAGAAAAGAAAATCCAGACATGGTGATCTATCAATACATGGATGATTTGTATGTAGGATCTGATTTAGAAATAGGGCAGCATAGAGCAAAAATAGAGAAACTGAGGCAACATCTGTTAAGTTGGGGATTTACCACACCAGACAAAAAACATCAGAAAGAACCTCCATTCCTTTGGATGGGTTATGAACTTCATCCTGATAAATGGACAGTACAGCCTATAGTGCTGCCAGAAAAGGACAGCTGGACTGTCAATGACATACAGAAGTTAGTGGGAAAGTTGAATTGGGCAAGTCAGATTTATCCAGGGATTAAGGTAAGGGAATTATGTAAACTCATTAGGGGAACCAAA
>HIVLLVHN101 [organism=Human immunodeficiency virus type 1] partial pol gene
CACTCTTTGGCAACGACCCCTCGTCACAATAAAGATAGGGGGGCAATTRAAGGAAGCTCTATTAGATACAGGAGCAGATGATACAGTATTAGAAGACATAAATTTGCCAGGGAGATGGAAACCAAAAATGATAGGGGGAATTGGAGGTTTTATCAAAGTAARACAGTATGATSAGGTACCCATAGAAATYTGTGGACACAAGRCTGTAGGTACAGTATTAATAGGACCTACACCTGTCAACATAATTGGGAGAAATYTGTTGACTCAGCTTGGTTGCACTTTAAATTTTCCYATTAGTCCTATTGAAACTGTACCAGTAAAATTAAAGCCAGGAATGGATGGCCCAAAAGTTAAACAATGGCCATTRACAGAAGAAAAAATAAAAGCATTAGTAGAAATTTGTACAGAAATGGAAAAGGAAGGGAAAATTTCAAAAATCGGGCCTGAAAATCCATACAATACTCCAGTATTTGCTATAAAGAAAAAAGACAGYACTAAGTGGAGAAAATTAGTMGATTTCAGGGAACTTAATAARAGAACTCAAGACTTCTGGGAAGTTCAATTAGGAATACCACATCCCGCAGGGTTAAAACAGAAAAGATCAGTAACAGTCCTGGATGTGGGTGATGCATACTTCTCAGTCCCTTTAGATAAAGACTTCAGGAAGTATACTGCATTTACCATACCTAGTGTAAACAATGAGACACCAGGGATCAGATATCAGTAYAATGTGCTTCCACAGGGATGGAAAGGATCACCAGCAATATTCCAATGTRGCATGACAAAAATYTTAGAGCCTTTTAGAARACAAAATCCAGACATAGTCATCTATCAATACATGGATGAYTTGTATGTAGGATCTRACTTAGAAATAGGGCAGCATAGAGCAAAAATAGAAGAACTGAGACAGCATTTGTTRAGGTGGGGATTTACCACACCAGACAAAAAACATCAGAAAGAACCCCCATTCCTTTGGATGGGKTATGAACTCCATCCTGATAAATGGACAGTACAGCCTATAGTGCTGCCAGAAAAGGACAGCTGGACTGTCAATGACATACAGAAGTTAGTRGGAAAGTTGAATTGGGCAAGTCAGATTTATGCAGGGATTAAGGTAARGGAATTATGTAAACTCATTAGGGGAACCAAA
>HIVLLVHN102 [organism=Human immunodeficiency virus type 1] partial pol gene
CACTCTTTGGCAACGACCAGTAGTCACAATAAAAATAGAAGGACAGCTAAGAGAAGCTCTATTAGATACAGGAGCAGATGATACAGTATTAGAAGATATAAATTTGCCAGGAAAATGGAAACCAAAAATGATAGGGGGAATTGGAGGTTTTATCAAAGTAAGGCAATATGATCAGATACTTATAGAAATTTGTGGAAAAAAGGCTATAGGTACAGTATTAGTAGGACCTACACCTGTCAACATAATTGGACGAAATATGTTGACTCAGCTTGGTTGTACTTTAAATTTCCCAATTAGTCCTATTGAAACTGTACCAGTATCACTAAAACCAGGAATGGATGGACCAAAGGTTAAACAATGGCCATTGACAGAAGAAAAAATAAAAGCATTAATAGAAATTTGTAAAGAGATGGAGGAGGAAGGAAAAATCTCAAAAATTGGGCCTGAAAATCCATATAATACTCCAGTATTTGCTATAAAGAAAAAGGATAGTACCAAATGGAGGAAATTAGTAGATTTCAGAGAACTCAATAAAAGAACTCAGGATTTTTGGGAAATTCAATTAGGGATACCGCATCCAGCGGGACTAAAAAAGAACAAATCAGTAACAGTACTAGATGTGGGAGATGCATATTTTTCAGTTCCTTTACATGAAAGCTTTAGAAAGTATACTGCATTCACCATACCTAGTACAAACAATGAGACACCAGGAATCAGATATCAGTACAATGTGCTACCACAGGGATGGAAAGGATCCCCGGCAATATTCCAGTGTAGCATGACAAAAATCTTAGAGCCCTTTAGAAAACAAAATCCAGAGATAGTTATCTATCAATACATGGATGACTTGTATGTAGGATCTGATTTAGAAATAGAGAAACACAGAGCAAAAATAGAGCAGTTAAGAGCTCATCTATTGAGCTGGGGATTTACTACACCAGACAAAAAGCATCAGAAGGAACATCCATTTCTTTGGATGGGATATGAACTCCATCCGGACAAATGGACAGTCCAGCCTATAGAGTTACCAGAAAAAGGTAGCTGGACTGTCAATGATATACAGAAATTAGTGGGAAAACTAAATTGGGCAAGTCAAATTTATGCAGGGATTAAGGTAAAGCAACTGTGTAAACTCATCAGGGGAACTAAA
>HIVLLVHN103 [organism=Human immunodeficiency virus type 1] partial pol gene
CACTCTTTGGCAACGACCCCTTGTCACAGTAAAAATAGGAGGACAGCTAAGAGAAGCTCTATTAGATACAGGAGCAGATGATACAGTATTAGAAGATATAAATTTGCCAGGAAAATGGAAACCAAAAATGATAGGGGGAATTGGAGGTTTTATCAAGGTAAGACAATATGATCAGATATCTATAGAAATTTGTGGAAAAAGGGCTATAGGTACAGTATTAATAGGACCTACACCTGTCAACATAATTGGACGAAATATGTTGACTCAGCTTGGTTGTACTTTAAATTTCCCAATCAGTCCTATTGACACTGTACCAGTAACATTAAAGCCAGGTATGGATGGACCAAAAGTTAAACAGTGGCCATTGACAGAAGAAAAAATAAAAGCATTAACAGAAATTTGTAAAGAAATGGAAGAGGAAGGAAAAATCTCAAAAATTGGGCCTGAAAATCCATATAATACTCCAGTATTTGCTATAAAGAAAAAGGACAGCACCAAATGGAGAAAATTAGTAGATTTCAGAGAGCTTAACAAAAGAACTCAGGATTTTTGGGAAGTTCAATTAGGAATACCACATCCAGCAGGATTAAAAAAGAAAAAATCAGTGACAGTACTAGATGTAGGAGATGCATATTTCTCAGTTCCTTTAGATGAAAGCTTTAGAAAGTATACTGCATTCACCATACCTAGCATAAATAATGAGACACCAGGGATCAGATATCAGTACAATGTGCTACCACAGGGATGGAAAGGATCTCCGGCAATATTCCAGAGTAGCATGACAAAAATATTAGAGCCCTTTAAAATAAAAAATCCAGAGATAATTATCTATCAATACATGGATGACTTATATGTAGGATCTGATTTAGAAATAGGGCAGCACAGAATAAAAATAGAGGAGCTAAGAGCTCATCTATTGAGCTGGGGATTTACTACACCAGACAAAAAGCATCAAAAGGAACCCCCATTTCTTTGGMTGGGATATGAACTCCATCCGGACAGATGGACAGTCCAGCCTATAGAACTGCCAGAAAAGGATAACTGGACTGTCAATGATATACAGAAATTAGTGGGAAAATTAAATTGGGCAAGTCAGATTTATCCAGGCATTAGGGTGAAGCAACTGTGTAAACTCCTCAGGGGAGCTAAA
>HIVLLVHN104 [organism=Human immunodeficiency virus type 1] partial pol gene
CACTCTTTGGCAACGACCCCTTGTCACAATAAAGATAGGGGGGCAATTAAAGGAAGCTTTATTAGATACAGGAGCAGACGATACAGTATTAGAAGACATGAATTTGCCAGGGAAATGGAAACCAAAAATGATAGGGGGAATTGGAGGTTTTATCAAAGTAAGACAGTATGAACAGATACCCATAGAAATCTGTGGACATAAAGCTATAGGTACAGTATTGGTAGGACCTACGCCTGTCAACATAATTGGAAGGAATCTGTTGACTCAGCTTGGTTGTACCTTAAATTTTCCAATCAGTCCTATTGAAACTGTACCAGTAAAACTAAAGCCAGGAATGGATGGCCCAAAGGTTAAACAATGGCCATTGACAAAAGAGAAAATAGAAGCATTAACAGCAATTTGTGAGGAAATGGAAAAGGAAGGAAAAATTACAAAAATTGGGCCCGAAAATCCATACAACACTCCAATATTTGCCATAAAAAAGAAAGACAGTACTAAGTGGAGAAAATTAGTAGATTTCAGGGAACTCAATAAAAGAACTCAAGATTTTTGGGAAGTTCAACTAGGAATACCACACCCAGCAGGATTAAACAAGAAAAAATCAGTGACAGTACTGGATGTGGGGGATGCATATTTTTCAGTTCCTTTATATGAAGACTTCAGGAAGTATACTGCATTCACCATACCTAGTATAAACAATGAAACACCAGGGATTAGGTATCAGTACAATGTACTTCCACAGGGATGGAAAGGATCACCAGCAATATTTCAAAGTAGTATGACAAAAATCTTAGAGCCTTTTAGAAAACAAAATCCAGACATAGTCATCTATCAATACATGGATGACTTGTATGTAGGATCTGACTTAGAGATAGGGCAGCATAGAACAAAAATAGAGGAACTGAGACAACATTTGTTAAGGTGGGGATTTACCACACCAGACAAGAAACATCAGAAAGAACCTCCATTTCTTTGGATGGGATATGAACTCCATCCTGACAAATGGACAGTACAGCCTATACAGCTGCCAGTACAAGATAGCTGGACTGTCAATGATATACAAAAGTTAGTGGGAAAATTAAACTGGGCAAGTCAGATTTATCCTGGAATTAAAGTAAGGCAACTTTGTAAACTCCTTAGGGGGGCCAAA
>HIVLLVHN105 [organism=Human immunodeficiency virus type 1] partial pol gene
CACTCTTTGGCAACGACCCCTCGTCACAATAAGGATAGGGGGGCAATTAAAGGAAGCTCTATTAGATACAGGAGCAGATGATACAGTATTAGAAGAAATGGATTTGCCAGGAAGATGGAAACCAAAAATGATAGGGGGAATTGGAGGTTTTATCAAAGTAAGACAGTATGATCAGATACCCATAGAAATCTGTGGACACAAGGTTACAGGTACAGTATTAATAGGACCTACACCTGTCAACATAATTGGRAGAAATCTGTTGACTCAGCTTGGTTGCACTTTAAATTTTCCTATCAGTCCTATTGAAACTGTACCAGTAAAATTAAAGCCAGGAATGGATGGCCCAAAAGTTAAACAATGGCCATTGACAGAAGAAAAAATAAAAGCATTAGTAGAACTTTGTACAAACATGGAAAAGGAAGGAAAAATCTCAAAAATTGGGCCTGAAAATCCATACAATAATCCAGTATTTGCCATAAAGAAAAAAGATGGTACTGAATGGAGAAAATTAGCAGATTTCAGGGAACTTAATAAAAGAACTCAAGACTTCTGGGAAGTCCAATTAGGAATACCGCATCCCGCAGGGTTAAAAAAGAAAAAATCAGTAACAGTCCTGGATGTGGGTGATGCATATCACTCAGTTCCTTTAGATGAAGACTTCAGGAAGTATACTGCATTTACCATACCTAATGTAAATAATGAGACAACAGGGATCAGATATCAGTACAATGTGCTTCCACAGGGATGGAAGGGATCACCAGCAATATTCCAATGTAGCATGACAAAAATTTTAGAGCCTTTTAGAGAAGAAAATCCAGACATAATTATCATTCAATACGTGGATGATTTGTATGTAGGATCTGATTTAGAAATAGGGCAGCACAGAGCAAAAATAGAGGAACTGAGAAAACATCTGTTGGCATGGGGGCTTACCACACCAGACAAAAAATATCAGAAAGAGCCTCCATTCCATTGGATGGGGTATGAACTCCATCCTGATAAATGGACAGTACAGCCTATAGTGCTGCCAGAAAAGGACAGCTGGACTGTCAATGAYATACAAAAGTTAGTGGGAAAGTTGAATTGGGCAAGTCAAATTTATGCAGGGATTAAGGTAAAGGAATTATGTAAACTCATTAGGGGAACCAAA
>HIVLLVHN107 [organism=Human immunodeficiency virus type 1] partial pol gene
CACTCTTTGGCAACGACCCCTCGTCACAATAAAGATAGGGGGGCAATTAAAGGAAGCTCTATTAGATACAGGAGCAGATGATACAGTATTAGAAGAAATGAATTTGCCAGGGAGATGGAAACCAAAAATGATAGGGGGAATTGGAGGTTTTATCAAAGTAAGACAGTATGATCAGATACCCATAGAGATCTGCGGACACAAAGCTGTAGGTACAGTATTAATAGGACCTACACCTGTCAACATAATTGGAAGAAATCTGTTGACTCAGCTTGGTTGTACTTTAAATTTCCCCATTAGTCCTATTCAAACTGTACCAGTAAAATTAAAGCCAGGGATGGATGGCCCAAAAGTTAAACAATGGCCATTGACAGAAGAAAAAATAAAAGCATTAGTRGAAATTTGTAYAGAAATGGARAAGGAAGGAAAAATTTCAAAAATTGGGCCTGAAAATCCATACAMTACTCCAGTATTTGCCATAAAGAAAAAAGACAGTACTAAATGGAGAAAATTAGTAGATTTCAGGGARCTTAATAAAAGAACTCAAGACTTCTGGGAAGTTCAATTMGGAATACCACATCCTGCAGGGTTAMAAAAGAAAAAATCTGTAACAATCCTGGATGTGGGTGATGCATACTTCTCAGTCCCTTTAGATAAAGACTTCAGGAAGTATACTGCATTTACCATACCYAGTGTAAACAATGAGACACCAGGGATCAGATATCAGTACAATGTGCTTCCACARGGATGGAAAGGATCACCAGCAATATTCCAATGTAGCATGACAAAAATCTTAGAGCCTTTYAGAAAACAAAATCCAGACATARTTATCTGTCAATACGTGGATGATTTGTATGTAGGATCTGACTTAGAAATAGGGCAGCATAGAGCAAAAATAGAGGAACTGAGACAACATCTGTTGAAGTGGGGATTTACCACACCAGACAAAAAATATCAGAAAGAACCTCCATTCCAGTGGATGGGTTATGAACTCCATCCTGATAAATGGACAGTCCAGCCTATAGTGCTGCCAGAAAAGGACAGCTGGACTGTCAATGACATACAGAAGTTAGTGGGAAAGTTGAATTGGGCAAGTCAGATTTATGCAGGAATTAAGGTAAGGGAATTATGTAAACTCATTAGGGGAACCAAA
>HIVLLVHN109 [organism=Human immunodeficiency virus type 1] partial pol gene
TACTCTTTGGCAACGACCCCTTGTTACAATAAAGATAGGGGGGCAATTAAAGGAAGCTCTATTAGATACAGGAGCAGATGATACAGTACTAGAAGACATGGATTTGCCAGGGAAATGGAAACCAAAAATGATAGGGGGAATTGGAGGTTTTATCAAAGTAAAACAGTATGAACAGGTACCCATAGAAATCTGTGGACATAAAGTTATAGGTACAGTATTAATAGGACCTACACCTGTCAACATAATTGGAAGAAATCTGTTGACTCAGCTTGGTTGTACTTTAAATTTTCCAATCAGTCCTATTGAAACTATACCAGTAAAACTAAAGCCAGGAATGGATGGCCCAAAGGTTAAACAATGGCCATTGACAAAAGAGAAAATAGAAGCATTAACAGCAATTTGTGATGAAATGGAAAAGGAAGGAAAAATTTCAAAAATTGGGCCTGAAAATCCATACAACACTCCAATATTTGCCATAAAAAAGAAAGACAGTACTAAGTGGAGAAAATTAGTAGATTTCAGGGAACTCAATAAAAGAACTCAAGATTTTTGGGAAGTTCAATTAGGAATACCACACCCAGCAGGATTAAAACAGAGAAAATCAGTGACAGTGCTAGATGTGGGGGATGCATATTTTTCAGTTCCTTTATATGAAGATTTCAGGAAGTATACTGCATTCACCATACCTAGTATAAACAATGAAACACCAGGGATTAGATATCAGTACAATGTACTTCCACAGGGATGGAAAGGATCACCAGCAATATTTCAAAGTAGCATGACAAAAATCTTAGAGCCTTTTAGAAAACAAAATCCAGACATAATCATCTATCAATACATGGATGATTTGTATGTAGGATCTGACTTAGAAATAGGGCAGCATAGAACAAAAATAGAGGAACTGAGACAACATTTGTTGAAGTGGGGATTCACCACACCAGACAAGAAACATCAGAAAGAACCTCCATTTCTTTGGATGGGGTATGAACTCCATCCTGACAAGTGGACAGTACAGCCTATACAACTGCCAGAACAAGATAGCTGGACTGTCAATGACATACAAAAGTTAGTGGGAAAATTAAACTGGGCAAGTCAGATTTATCCTGGAATTAAAGTAAAGCAACTTTGTAAACTTCTTAGGGGGACCAAA
>HIVLLVHN110 [organism=Human immunodeficiency virus type 1] partial pol gene
CACTCTTTGGCAACGACCCATYGTCACAGTAAAGATAGGRGGGCAAYTAAAGGAAGCTCTATTAGATACAGGAGCAGATGATACAGTATTAGAAGACATGAATTTGCCAGGAAGATGGAAACCAAAAATGATAGGGGGAATTGGAGGTTTTATCAAAGTAAGACAGTATGATCAGGTACCCGTAGAAATCTACGGACACARGACTGTAGGTACAGTATTRRTAGGACCTACCCCTGTYAACATAATTGGAAGAAATCTGTTGACYCAGCTGGGTTGCACTTTAAATTTTCCCATTAGTCCTATTGAAACTGTACCAGTAAAATTAAAGCCAGGAAYGGATGGCCCAAAAGTTAWACAATGGCCATTGACAGAAGAAAAAATAAAAGCATTAGTAGAAATTTGTACAGAAATGGAAAAGGAAGGRAAAATTTCAAAAATYGGGCCTGAAAATCCATACAATACTCCAGTATTTGCCATAAAGAAAAAAGACAGTACTAAATGGAGAAAATTAGTAGATTTCAGGGAACTTAATAARAGAACTCARGACTTYTGGGAAGTTCAATTAGGAATACCACATCCMGCAGGGTTAAAAAAGAAAAAATCCATAACAGTCCTGGATGTGGGTGATGCRTATTTCTCAGTTCCTTTAGATAAAGACTTCAGGAAGTATACTGCATTTACCATACCTAGTGTAAACAATGAGACACCAGGAATCAGATATCAGTACAATGTGCTTCCACAGGGATGGAAAGGATCACCAGCAATATTCCAGTATAGCATGACAAAAATCYTAGAGCCTTTTAGAAAACAAAATCCAGACATAGTKATCTATCAATACATGGATGACTTGTATGTAGGCTCTGACTTRGAAATAGGGCAGCATAGAGCAAAAATAGAGGAACTGAGACAACATCTGTTGAGGTGGGGACTTACCACACCAGACAAAAAACATCAGAAAGAACCTCCATTCCTTTGGATGGGTTATGAACTCCATCCTGATAAATGGACAGTACAGCCTATAATGCTGCCAGAAAAGGACAGCTGGACTGTCAATGATATACAGAAGTTAGTGGGAAAGTTGAATTGGGCAAGTCAAATTTATCCAGGGATTAAGGTAAGGGAGTTATGCAAACTCCTTAGGGGAACCAAA
>HIVLLVHN111 [organism=Human immunodeficiency virus type 1] partial pol gene
CACTCTTTGGCAACGACCCCTTGTCACAGTAAAAATAGAAGGACAGCTAAAAGAAGCTCTATTAGATACAGGGGCAGATGATACAGTATTAGAAGATATAGATTTGCCAGGAAAATGGAAACCAAAAATGATAGGGGGAATTGGAGGTTTTATTAAAGTAAGGCAATATGATCAGATACTTATAGAAATTTGTGGAAAAAGGGCTATAGGTACAGTGTTGGTAGGACCTACACCTGTCAACATAATTGGACGAAATATGTTGACTCAGATTGGTTGTACTTTAAATTTTCCAATTAGTCCCATTGACACTGTACCAGTAAACTTAAAGCCAGGAATGGATGGACCAAAGGTTAAACAGTGGCCATTAACAGAAGAAAAAATAAAAGCATTGACAGAAATTTGTAGGGAAATGGAACAGGAAGGAAAAATCTCAAAAATTGGGCCTGAAAATCCATATAATACTCCRGTATTTGCTATAAAGAAAAAAGACAGCACCAAATGGAGGAAATTAGTAGATTTCAGGGAGCTCAATAAAAGAACTCAGGACTTTTGGGAAGTTCAATTAGGAATACCGCATCCAGCAGGATTAAAAAAGAAAAAAGCAGTGACAGTACTAGATGTGGGAGATGCATATTTTTCAGTCCCTTTAGATGAAAGTTTTAGAAAGTATACTGCATTCACCATACCTAGTACAAACAATGAGACACCAGGAATCAGATATCAGTACAACGTGCTACCACAGGGATGGAAAGGATCTCCGGCAATATTCCAGTGTAGCATGACAAAAATCTTAGAGCCCTTTAGAACAAAAAATCCAGAAATGGTTATCTATCAATATATGGATGACTTGTATGTAGGATCTGATTTAGAAATAGGGCAGCACAGAGCAAAAATAGATGAGCTAAGAGCTCATCTATTAAGCTGGGGATTTACTACACCAGACAAAAAGCATCAGAAAGAACCGCCATTTCTTTGGATGGGATATGAACTCCATCCGGACAGGTGGACAGTTCAGCCTATAGAACTGCCAGAAAAAGACAGCTGGACTATTAATGATATACAGAAATTAGTGGGGAAATTAAATTGGGCAAGTCAAATTTATGCAGGGATTAAGGTAAAGCAACTGTGTAAACTCCTTAGGGGAGCTAAA
>HIVLLVHN112 [organism=Human immunodeficiency virus type 1] partial pol gene
CACTCTTTGGCAACGACCCCTCGTCACAATAAAGATAGGGGGGCAATTAAAGGAAGCTCTATTAGATACAGGAGCAGATGATACAGTATTAGAAGAAATGAATTTGCCAGGAAGATGGAAACCAAAAATGATAGGGGGAATTGGAGGTTTTATCAAAGTAAGACAGTATGATCAAATACCCATAGAAATCTGTGGACACAAGGCGGTAGGTACAGTATTAATAGGACCTACACCTGTCAACATAATTGGGAGAAATCTGTTGACTCAGCTTGGTTGCACTTTAAATTTTCCTATTAGTCCTATTGAAACTGTACCAGTAAAATTAAAACCAGGAATGGATGGCCCAAAGGTTAAACAATGGCCATTGACAGAAGAAAAAATAAAAGCATTAGTAGAAATTTGTACAGAAATGGAAAAGGAAGGGAAAATTTCAAAAATCGGGCCTGAAAATCCATACAATACTCCAGTATTTGCCATAAAGAAAAAAGACAGTACTAAATGGAGAAAACTAGTAGATTTCAGGGAACTTAATAAAAGAACTCAAGACTTCTGGGAAGTTCAATTAGGAATACCACATCCCGCAGGATTAAAAAAGAAAAAGTCTGTAACAGTCCTGGATGTGGGTGATGCATATTTCTCAGTCCCTTTAGATAAAGACTTCAGGAAGTATACTGCATTTACCATACCTAGTGTAAACAATGAGACACCAGGGATCAGATATCAGTACAATGTACTTCCGCAGGGATGGAAAGGATCACCAGCAATATTCCAGTGTAGCATGACAAAAATTTTAGATCCTTTTAGAAAAGAAAATCCAGACATAGTTATCTATCAATACATGGATGATTTGTATGTAGGATCTGATTTAGAAATAGGGCAGCATAGAACAAAAATAGAGGAACTGAGACAACATCTGTTAAGGTGGGGATTTACCACACCAGACAAAAAACACCAGAAAGAACCTCCATTCCTTTGGATGGGTTATGAACTCCATCCTGATAAATGGACAGTACAGCCTATAGTGCTGCCAGAAAAGGACAGCTGGACTGTCAATGACATACAGAAGTTAGTGGGAAAGTTGAATTGGGCAAGTCAGATTTATGCAGGGATTAAGATAAAGGAATTATGTAAACTCATTAGAGGAACCAAA
>HIVLLVHN113 [organism=Human immunodeficiency virus type 1] partial pol gene
TACTCTTTGGCAACGACCCCTTGTCACAGTAAAAGTAGAAGGACAGCTAAGAGAAGCTCTATTAGATACAGGAGCAGATGATACAGTATTAGAAGATATAAATTTGCCAGGAAAATGGAAACCAAAAATGATAGGGGGAATTGGAGGTTTTATCAAGGTAAGACAATATGATCAGATATCTATAGAAATTTGTGGAAAAAGGGCTATAGGTACAGTGTTAGTAGGACCTACACCTGTCAACATAATTGGAAGGAATATGTTGACTCAGCTTGGTTGTACTTTAAATTTTCCAATCAGTCCTATTGAAACTGTACCAGTAAAACTAAAGCCAGGAATGGATGGCCCAAAGGTTAAACAATGGCCATTGACAGAAGAAAAAATAAAAGCATTAACAGAAATTTGTAGAGAGATGGAAGAGGAAGGAAAAATCTCAAAAATTGGGCCTGAAAATCCATATAATACTCCAGTATTTGCTATAAAGAGAAAGGACAGCACCAAATGGAGAAAATTAGTAGATTTCAGAGAGCTCAATAAAAGAACTCAGGATTTTTGGGAAGTTCAATTAGGAATACCACATCCAGCAGGATTAAAACAGAAAAGATCAATGACAGTACTAGATGTAGGGGATGCATTTTTCTCAGTTCCTTTAGATGAAAGCTTTAGAAAGTATACTGCATTCACCATACCTAGTATAAACAATGAGACACCAGGGATCAGATATCAGTACAATGTGCTACCACAAGGATGGAAAGGATCTCCGGCAATATTCCAGTGTAGCATGACAAAAATATTAGAGCCCTTTAGGAAAAACAACCCAGAGATAGAGATCTATCAATACATGGATGATTTGTATGTAGGATCTGACTTAGAGATAGGACAGCATAGAACAAAAATAGAGGAACTGAGAGAACATCTGTTGAGGTGGGGATTTACCACACCAGACAAGAAACATCAGAAAGAACCTCCATTTCTTTGGATGGGGTATGAACTCCATCCTGACAAATGGACAGTACAGCCTATAAAGCTGCCAGAACAAGATAGCTGGACTGTCAATGATATACAAAAGTTAGTGGGAAAATTAAATTGGGCAAGCCAGATTTATCCTGGAATTAAAGTAAAACAACTTTGTAAACTCCTTAGGGGGGCCAAA
>HIVLLVHN114 [organism=Human immunodeficiency virus type 1] partial pol gene
CACTCTTTGGCAACGACCCSTCGTCACAATAAAGATAGGGGGRCAGTTAAAGGAAGCTYTATTAGATACAGGAGCAGATGATACAGTATTAGAAGAMATGAATTTGCCAGGAAGATGGARACCAAARATGATAGGGGGAATTGGAGGTTTTATCAAAGTAAGACAGTATGATCAGGTACCCTTAGAAATTTGYGGACACAAGGCWGTGGGTACAGTATTAATAGGACCTACACCTGTCAACATAATTGGRAGAAATCTGTTGACTCAGCTTGGTTGCACTTTAAATTTTCCYATTAGTCCTATTGAAACTGTACCAGTAAAATTAAAGCCAGGAATGGATGGCCCAAAAGTTAAACAATGGCCATTGACAGAAGAAAAAATAAAAGCATTAGTAGAAATTTGTACAGAAATGGAAAAGGAAGGGAAAATTTCAAAAATCGGGCCTGAAAATCCATACAATACTCCAGTATTTGCCATAAAGAAAAAAGACAGTACTAAATGGAGAAAATTAGTAGATTTCAGGGAACTTAATAAAAGAACTCAAGACTTCTGGGAAGTTCAATTAGGAATACCACATCCCGCAGGGTTAAAAAAGAAAAAATCYGTAACAGTCCTGGATGTGGGTGATGCATATTTCTCAGTTCCTTTAGATAAAGAGTTCAGGAAGTATACTGCATTTACCATACCTAGTRYAAACAATGARACWCCAGGGATCAGRTATCAGTACAATGTGCTYCCACAGGGATGGAAAGGATCACCAGCAATATTCCAATGCAGTATGACAAAGATCTTAGAGCCTTTTAGAAAACATAATCCAGACATAGTTATCTATCAATACATGGATGATTTGTATGTAGGMTCTGACTTAGAAATAGGGCAGCATAGAGCAAAAGTAGAGGAACTGAGACAACAYCTGTTGAAGTGGGGRTTTACCACACCAGACAAAAAACATCAGAAAGAACCTCCATTCCTTTGGATGGGTTATGAACTCCATCCTGATAAATGGACAGTACAGCCTATAGTGCTGCCAGAAAAGGACAGCTGGACTGTCAATGAYATACAGAAGTTAGTGGGAAAGTTGAATTGGGCAAGTCAGATTTA
>HIVLLVHN115 [organism=Human immunodeficiency virus type 1] partial pol gene
CACTCTTTGGCAACGACCCATCGTCACAATAAAGATAGGGGGGCAATTAAAGGAAGCTCTATTAGATACAGGAGCAGATGATACAGTATTAGAAGACATGAATTTGCCAGGAAGATGGAAACCAAAAATGATAGGGGGAATTGGAGGTTTTATCAAAGTAAGACAGTATGATCAGATACCCATAGAAATTTGTGGACACAAGACTGAGGGTACAGTATTAATAGGACCTACACCTGTCAACATAATTGGAAGAAATCTGTTGACTCAGCTTGGTTGCACTCTAAATTTTCCCATAAGTCCTATTGAAACTGTACCAGTAAAATTAAAGCCAGGAATGGATGGCCCAAAAGTTAAACAATGGCCATTGACAGAAGAAAAAATAAAAGCATTATTAGAAATTTGTACAGAATTGGAAAAGGAAGGGAAAATTTCAAAAATTGGGCCTGAAAATCCATACAATACTCCAGTATTTGCCATAAAGAAAAAAGACAGTACTAAATGGAGAAAATTAGTAGATTTCAGGGAACTTAATAAAAGAACTCAAGATTTCTGGGAAGTTCAATTAGGAATACCACATCCCGCAGGGTTAAAAAAGAAAAAATCAGTAACAGTCCTGGATGTGGGTGATGCATATTTCTCAGTTCCTTTAGATAAAGACTTCAGGAAGTACRCTGCATTTACCATACCTAGTGTAAACAATGAGACACCAGGGATCAGGTATCAGTACAATGTGCTTCCACAGGGATGGAAAGGATCACCAGCAATATTCCAATGTAGCATGACAAAGATCTTAGAGCCTTTTAGAAAACAAAATCCAGACATAGTTATCTATCAATACATGGATGATTTGTATGTAGGATCTGACTTAGAAATAGGGCAGCATAGAGAAAAAATAGAGGAACTAAGAGAACATCTGTTGAGGTGGGGATTTACCACACCAGACAAAAAGCATCAGAAAGAACCTCCATTCCTTTGGATGGGTTATGAACTCCATCCTGATAAATGGACAGTACAGCCTATAGTGCTGCCAGAAAAGGACAGCTGGACTGTCAATGACATACAGAAGTTAGTGGGAAAGTTGAATTGGGCAAGTCAGATATATGCAGGAATTAAGGTAAGGGAATTATGTAAACTCCTTAGGGGAACCAAA
>HIVLLVHN116 [organism=Human immunodeficiency virus type 1] partial pol gene
CACTCTTTGGCAACGACCCCTCGTCACAATAAAGATAGGGGGGCAATTAAAGGAAGCTCTATTGGATACAGGAGCAGATGATACAGTATTAGAAGAAATGAATTTGCCAGGAAAATGGAAACCAAAAATGATAGGGGGAATTGGAGGTTTTATCAAAGTAAAACAATATGATCAGATACCCATAGAAATCTGTGGACACAAGACTGAAGGTACAGTATTAATAGGACCTACACCTGTCAACATAATTGGGAGAAATCTGTTGACTCAACTTGGTTGTACTTTAAATTTTCCTGTTAGTCCTATTGAGACTGTACCAGTAAAATTAAAGCCAGGAATGGATGGCCCAAAAGTTAAACAATGGCCATTGACAGAAGAAAAAATAAAAGCATTAGTAGAAATTTGTACAGAAATGGAAAAGGAAGGGAAAATTTCAAAAATCGGGCCTGAAAATCCATACAATACTCCAGTATTTGTCATAAAGAGAAAAGACGGTACTAAATGGAGAAAATTAGTAGATCTCAGGGAACTTAATAAAAGAACTCAAGACTTCTGGGAAGTCCAATTAGGAATACCACATCCCGCAGGATTAAAACAGAAAAAATCTGTAACGGTCCTGGATGTGGGTGATGCATACCACTCAGTCCCTTTAGATAAAGACTTCAGGAAGTATACTGCATTTACCATACCTAGTGTAAACAATGAGACACCAGGGATCAGGTATCAGTATAATGTACTTCCACAGGGATGGAAAGGATCAGCAGCAATATTCCAATGCAGCATGACAAAAATCTTAGAGCCTTTTAGAACACAAAATCCAGACATAGTTATCTGTCAATACATGGATGATTTGTATGTAGCATCTGACTTAGAAATAGGGCAGCATAGAGCAAAAATAGAGGAACTGAGACAACATCTGTTGAGGTGGGGACTTACCACACCAGACGAAAAACATCAGAAAGAACCTCCATTCCTTTGGATGGGTTATGAACTCCATCCAGATAAATGGACAGTACAGCCTATAGAGCTGCCAGAAAAGGACAGCTGGACTGTCAATGACATACAAAAGTTAGTGGGAAAGTTGAATTGGGCAAGTCAGATTTATGCAGGGATTAAGGTAAAAGCATTATGTAAACTCCTTAGGGGAACCAAA
>HIVLLVHN117 [organism=Human immunodeficiency virus type 1] partial pol gene
CACTCTTTGGCAACGACCCGTCGTTACCATAAAGATAGGGGGGCAGTTAAAGGAAGCTCTATTAGATACAGGAGCAGATGATACAGTATTAGAAGACATAAATTTGCCAGGGAAATGGAAACCAAGAATGATAGGGGGAATTGGAGGTTTTATCAAAGTAAGACAGTATGAACAAGTACCCATAGAAATCTGTGGACATAAAGCTATAGGTACAGTATTAGTAGGACCTACACCTGTCAACATAATTGGAAGGAATCTGTTGACTCAGCTTGGTTGTACGTTAAATTTTCCAATCAGTCCTATTGAAACTGTACCAGTAAAACTAAAGCCAGGAATGGATGGCCCAAAGGTTAAACAATGGCCATTGACAAAAGAAAAAATAGAAGCATTAACAGCAATTTGTGATGAAATGGAAAAGGAAGGAAAAATTACAAAAATTGGGCCTGAAAATCCATACAACACTCCAATATTTGCCATAAAAAAGAAAGACAGTACTAAGTGGAGAAAATTAGTAGATTTCAGGGAACTCAATAAAAGAACTCAAGATTTTTGGGAAGTTCAATTAGGAATACCACACCCAGCAGGATTAAAAAAGAAAAAATCAGTGACAGTGCTGGATGTGGGGGATGCATATTTTTCAGTTCCTTTATATGAAGACTTCAGGAAATATACTGCATTCACCATACCTAGTATAAACAATGAAACACCAGGGATTAGGTATCAGTACAATGTACTTCCACAGGGATGGAAAGGATCACCAGCAATATTTCAAAGTAGTATGACAAGAATTTTAGAACCTTTTAGAAAACAAAATCCAGACATAGTTATCTATCAATACATGGATGATTTGTATGTAGGATCTGACTTAGAGATAGGGCAGCATAGAATAAAAATAGAGGAACTGAGACAACATTTGTTGAGGTGGGGATTTACCACACCAGACAAGAAACATCAGAAAGAACCTCCATTTCTTTGGATGGGGTATGAACTCCATCCTGACAAATGGACAGTACAGCCTATACAGCTGCCAGTACAAGATAGCTGGACTGTCAATGATATACAAAAGCTAGTGGGAAAATTAAACTGGGCAAGTCAGATTTATCCTGGAATTAAAGTAAGGCAACTTTGTAAACTCCTTAGGGGGACCAAA
>HIVLLVHN118 [organism=Human immunodeficiency virus type 1] partial pol gene
CACTCTTTGGCAACGACCCCTCGTCCCAATAAGGATAGGGGGGCAATTAAAGGAAGCTCTATTAGATACAGGAGCAGATGATACAGTATTAGAAGACATGAATTTGCCAGGAAGATGGAAACCAAAAATGATAGGGGGAATTGGAGGTTTTATCAAAGTAAGACAGTATGATCAGATACCCATAGAAATCTGTGGACACAAGGCTGTAGGTACAGTATTAATAGGACCTACACCTGTCAACATAATTGGGAGAAATCTGTTGACTCAGCTTGGTTGCACTTTAAATTTTCCCATTAGTCCTATTGAAACTGTACCAGTAAAATTAAAGCCAGGAATGGATGGCCCAAAAGTTAAACAATGGCCATTGACAGAAGAAAAAATAAAAGCATTAATAGAAATTTGTACAGAAATGGAAAAGGAAGGGAAAATTTCAAAAATCGGGCCTGAAAATCCATACAATACTCCAGTATTTGCCATAAAGAAAAAAGACAGTACCAAATGGAGAAAATTAGTAGATTTCAGGGAACTTAATAAAAGAACTCAAGACTTCTGGGAAGTTCAATTAGGAATACCACATCCCGCAGGGTTAAAAAAGAAAAAATCCGTAACAGTCCTGGATGTGGGTGATGCATATTTCTCAGTTCCTTTAGATAAAGAATTCAGGAAGTATACTGCATTTACCATACCTAGTGTAAACAATGAGACACCAGGGATCAGATATCAGTACAATGTGCTTCCACAGGGATGGAAAGGATCACCAGCAATATTCCAATGTAGCATGACAAAAATCTTAGAGCCTTTTAGAAAACAGAACTCAGACATAGTTATCTATCAATACATGGATGATTTGTTGGTAGGATCTGACTTAGAAATAGGGCAGCATAGAGCAAAAATAGAGGAACTGAGACAACATTTGTTGAGGTGGGGACTTACCACACCAGACAAAAAACATCAGAAAGAACCTCCATTCCTTTGGATGGGTTATGAACTCCATCCGGATAAATGGACAGTACAGCCTATAGTGCTGCCAGAAAAGGACAGCTGGACTGTCAATGACATACAGAAGTTAGTGGGAAAGTTGAATTGGGCAAGTCAGATTTATGCAGGGATTAAGGTAAGGGAGTTGTGTAAACTCCTTAGGGGAACCAAA
>HIVLLVHN119 [organism=Human immunodeficiency virus type 1] partial pol gene
CACTCTTTGGCAACGACCCATTGTTACAATAAAGATAGGGGGACAATTAAAGGAAGCTCTATTAGATACAGGAGCAGATGATACAGTATTAGAAGACATGAATTTGCCAGGAAAATGGAAACCAAAAATGATAGGGGGAATTGGAGGTTTTATCAAAGTCAGACAGTATGAAAATGTATCCATAGAAATTTGTGGACATCAAGCTATAGGTACAGTATTAGTAGGACCTACACCTGTCAACATAATTGGGAGAAATCTGTTGACTCAGCTAGGTTGTACTTTAAATTTTCCAATCAGTCCTATTGAAACTGTACCAGTAAAACTAAAGCCAGGAATGGATGGCCCAAAGGTTAAACAATGGCCATTGACAAAAGAGAAAATAGAAGCATTAACAGCAATTTGTGATGAAATGGAAAAGGAAGGAAAAATTACAARAATTGGGCCTGAAAATCCATATAACACTCCAATATTTGCCATAAAAAAGAAAGACAGTACTAAGTGGAGAAAATTAGTAGATTTCAGAGAACTCAATAAAAGAACTCAAGATTTTTGGGAAGTTCAATTAGGAATACCACACCCAGCAGGATTAAAAAAGAAAAAATCAGTGACAGTGCTGGATGTGGGAGATGCATATTTTTCAGTTCCTTTAGATGAAGACTTCAGGAAATATACTGCATTCACCATACCTAGTATAAACAATGAAACACCGGGGATTAGATATCAGTACAATGTACTTCCACAGGGATGGAAAGGATCACCAGCAATATTTCAAAGTAGCATGACAAAAATTTTAGATCCTTTTAGAAAACAAAATCCAGACATAGTCATCTATCAATACATGGATGATTTGTATGTAGGATCTGACCTAGAGATAGGGCAACATAGAGCCAAAATAGAGGAACTGAGAGAACATTTGTTGAGGTGGGGATTTACCACACCAGACAAGAAACATCAGAAAGAACCTCCATTTCTTTGGATGGGGTATGAACTCCATCCTGACAAATGGACAGTACAGCCTATACAGTTGCCAGTACAGGATAGCTGGACTGTCAATGATATACAAAAGTTAGTGGGAAAGTTAAACTGGGCAAGTCAGATTTATCCTGGAATTAAAGTAAGGCAACTTTGTAAACTCCTTAGGGGGGCCAAA
>HIVLLVHN120 [organism=Human immunodeficiency virus type 1] partial pol gene
CACTCTTTGGCAACGACCCCTTGTCACAATAAAGATAGGGGGGCAATTAAAGGAAGCTCTATTAGATACAGGAGCAGATGATACAGTATTAGAAGACATGAATTTGCCAGGGAAATGGAAACCAAAAATGATAGGGGGAATTGGAGGTTTTATCAAAGTAAGASAGTATGAASAGRTACCCATAGRAATCTGTGGACATAAAGCTATAGGTACAGTATTAATAGGACCTACACCTATCAACATAATTGGAAGGAATCTGTTGACTCAGCTTGGTTGTACTTTAAATTTTCCAATCAGTCCTATTGAAACTGTACCAGTAAAACYAAAACCAGGAATGGATGGCCCAAAGGTTAAACAATGGCCATTGACAAAAGARAAAATAGAAGCATTAACAGCAATTTGTGAYGAAATGGAAAAGGAAAGAAAAATTTCAAAAATTGGGCCTGAAAATCCATATAACACTCCAATATTTGCCATAAAAAAGAAAGACAGTACTAAGTGGAGAAAATTAGTAGATTTCAGGGAACTCAATAAAAGAACTCAAGATTTTTGGGAAGTTCAATTAGGAATACCACACCCAKCAGGRTTAAAAAAGAAAAAATCAGTGACAGTGCTGGATGTRGGAGATGCATATTTTTCAGTTCCTTTATATGAAGACTTCAGGAAATATACTGCATTCACYATACCTAGTATAAACAATGAAACACCAGGGATTAGGTATCARTACAATGTACTTCCRCAGGGATGGAAAGGATCACCAGCAATATTTCAAAGTAGCATGACAAAAATCTTAGAGCCTTTTAGGAAACAAAACCCAGACATAGTCATCTATCAGTACATGGATGATTTRTATGTAGGATCTGACTTAGAGATAGGGCAACATAGAATAAAAATAGAGGAACTGAGACAACATTTGTTGGGGTGGGGATTTACCACACCAGACAAGAAGCATCAGAAAGAACCTCCATTTCTTTGGATGGGGTATGAACTCCATCCTGAYAAGTGGACAGTACAGCCTATACAGCTGCCAGTAMAAGATAGCTGGACTGTMAATGATRTACAAAAGTTAGTGGGAAAATTAAAYTGGGCAAGTCAGATTTATCCTGGAATTAAAGTAAGACAACTTTGTAAACTCCTTAGGGGGGCCAAA
>HIVHNSF2023/436 [organism=Human immunodeficiency virus type 1] partial pol gene
CACTCTTTGGCAACGACCCCTCGTCACAATAAAGATAGGGGGGCAATTGAAGGAAGCTTTATTAGATACAGGAGCAGATGATACAGTATTAGAAGACATAAATTTGCCAGGAAGATGGAAACCAAAAATAATAGGGGGAGTTGGAGGTTTTATCAAAGTAAGACAGTATGATCAGATACCCATAGAAATCTGCGGCCACAAGGCTGTAGGTACAGTATTAATAGGACCTACACCTATCAACATAATTGGGAGAAATCTGTTGACTCAACTTGGTTGCACTTTAAATTTTCCCATTAGTCCTATTGAAACTGTACCAGTAAAATTAAAGCCAGGAATGGATGGCCCAAAAGTTAAACAATGGCCATTGACAGAAGAAAAAATAAAAGCATTAGTAGAAATTTGTACAGAAATGGAAAAGGAAGGAAAAATTTCAAAAATTGGGCCTGAGAATCCATATAATACTCCAGTATTTGCCATAAAGAAAAAAGACAGTAACAAATGGAGAAAATTAGTAGATTTCAGGGAACTTAATAAAAGAACTCAAGACTTCTGGGAAGTTCAATTAGGAATACCACATCCTGCAGGGTTAAAAAGGAACAAATCTGTAACAGTCCTAGATGTGGGTGATGCATACTTCTCAGTCCCTTTAGATAAAGACTTTAGGAAGTATRCTGCATTTACCATACCTAGTGYAAACAATGAGACACCAGGGATCAGATATCAGTACAATGTGCTTCCACAGGGGTGGAAAGGATCACCAGCAATATTCCAATGTAGTATGACAAAAATCTTAGAGCCTTTTAGAAAACAAAATCCAGATATACTTATCTATCAATACATAGATGATTTGTATGTAGGATCTGACTTAGAAATAGGACAGCATAGAGCAAAAATAGAGGAACTGAGACAACACCTGTTGAGGTGGGGATTTACCACACCAGACAAGAAACATCAGAAAGAACCTCCATTCCTTTGGATGGGTTATGAACTCCATCCTGATAAATGGACAGTACAGCCTATAGTGCTGCCAGAAAAGGACAGCTGGACTGTCAATGACATACAGAAATTAGTGGGAAAATTGAATTGGGCAAGTCAGATTTATGCAGGAATTAAGGTAAAAGAATTATGTAAACTTCTTAGGGGAACCAAA
>HIVHN2023/488 [organism=Human immunodeficiency virus type 1] partial pol gene
CACTCTTTGGCAGCGACCCCTCGTCACAATAAAGATAGGGGGGCAATTGAAGGAAGCTCTATTAGATACAGGAGCAGATGATACAGTATTAGAAGACATGAATTTGCCAGGAAGATGGAAACCAAAAATGATAGGGGGAATTGGAGGTTTTATCAAAGTAAAACAGTATGATCAGATACCCATAGAAATCTGTGGACAYAAGACTMTAGGTACAGTCTTAATAGGACCTACACCTGTCAACATAATTGGGAGAAATCTGTTGACTCAGATTGGTTGCACTTTAAAYTTTCCCATTAGTCCTATTGAAACTGTACCAGTAAAATTAAAGCCAGGAATGGATGGCCCAAARGTTAAACAATGGCCACTGACAGAAGAAAARATAAAAGCATTAGTAGAAATTTGTACAGAAATGGAAAAGGAAGGAAAAATTTCAAAAATTGGGCCTGAAAACCCATACAATACTCCAGTATTTGCCATAAAGAAAAAAGACAGTACTAAATGGAGAAAATTAGTAGATTTCAGGGAACTTAATAAAAGAACTCAAGACTTCTGGGAAGTTCAATTAGGAATACCACATCCMGCAGGGTTAAAAAAGAAAAAATCAGTAACAGTCCTGGATGTGGGTGATGCATACTTCTCAGTCCCTTTAGAYRAARACTTCAGGAAGTATACTGCATTYACAATACCTAGTGTGAACAATGAGACACCAGGRATCAGATATCAGTACAATGTGCTTCCACAGGGATGGAAAGGATCACCAGCAATATTTCAGTGTAGCATGACAAAAATCTTAGATCCTTTTAGAAAACAAAATCCAGACATAGTTATCTATCAATACATGGATGACTTGTATGTAGGATCTGATTTAGAAATAGGGAAGCATAGAGAAAAAATAGAGGAACTGAGACAACATCTGTTGAGGTGGGGATTTACCACACCAGACAAAAAACATCAGAAAGAACCTCCATTCCTCTGGATGGGTTATGAACTCCATCCTGATAAATGGACAGTACAGCCTATAGTGCTGCCAGAAAAGGACAGCTGGACTGTCAATGACATACAGAAGTTAGTGGGAAAGTTAAATTGGGCAAGTCAGATTTATGCAGGGATTAAGGTAAGGGAGTTATGTAAACTCCTTAGGGGAACCAAA
